# Supplementary material for: Cellular and molecular landscape of mammalian sinoatrial node revealed by single-cell RNA sequencing
Source: Nat Commun. 2021 Jan 12;12:287. doi: 10.1038/s41467-020-20448-x (PMC7804277; doi:10.1038/s41467-020-20448-x)
Supplement: Supplementary file 3 — Supplementary Data 1 [file 41467_2020_20448_MOESM3_ESM.xlsx]

## Sheet: P14
Gene	Log(2) Fold-Change RA vs SAN	p_val	FDR
Bmp10	10.9697	5.98443e-80	8.48054e-76
Nppb	11.217	4.79526e-70	3.39768e-66
Nppa	8.68551	1.64199e-63	7.75621e-60
Gm13054	8.92985	2.30046e-60	8.14995e-57
Ces1d	7.01455	6.38452e-48	1.8095e-44
Gm15415	-10.6585	5.84967e-43	1.3816e-39
Hmcn2	-12.4179	3.06492e-41	6.20472e-38
Chrnb4	-12.2375	7.12116e-41	1.26142e-37
Vsnl1	-5.26059	1.86882e-40	2.94256e-37
Gcgr	-7.27413	4.47015e-40	6.33465e-37
Hcn4	-7.68791	3.68701e-39	4.74988e-36
Ptprt	8.29981	3.07705e-33	3.63374e-30
Gm1078	6.55503	5.32448e-32	5.80409e-29
Hcn1	-4.55893	1.28861e-31	1.30435e-28
Sall1	11.4065	5.46048e-28	5.1587e-25
Tbx3	-4.54186	6.70764e-27	5.94088e-24
Slc24a2	-5.06595	1.50358e-26	1.25337e-23
Npr3	3.68089	9.1092e-25	7.17147e-22
Odz4	-5.94471	3.84035e-24	2.8643e-21
Alox8	-6.42648	3.50044e-23	2.48024e-20
Adcy1	4.65584	1.44315e-22	9.73852e-20
Ncan	-5.69541	8.69377e-21	5.59997e-18
Gm17595	3.07042	3.50134e-20	2.15728e-17
Fam163a	-11.7143	1.44698e-19	8.5438e-17
Eya1	6.92647	1.09966e-18	6.23331e-16
Bmp2	-4.27169	1.22378e-17	6.67007e-15
Lrrc10	4.1619	1.28158e-17	6.72642e-15
Dkk3	3.25029	1.45201e-17	7.34874e-15
Rps6ka6	-4.68324	2.99169e-17	1.4619e-14
Pcdh7	2.67259	1.12652e-16	5.32131e-14
Smoc2	-3.18589	2.42029e-16	1.10639e-13
Nfasc	-4.80588	2.91769e-16	1.29208e-13
Zfp579	3.54937	3.57614e-16	1.53568e-13
Plagl1	3.36872	8.21805e-16	3.42523e-13
Syt13	-10.5879	1.52882e-15	6.18998e-13
Doc2g	4.82169	1.69843e-15	6.68569e-13
Nptx1	-8.36791	5.77338e-15	2.2112e-12
Tmem108	3.26346	9.1397e-15	3.40839e-12
Serpina9	-8.0067	2.60695e-14	9.35167e-12
Kcnh7	5.94233	2.63967e-14	9.35167e-12
Boc	-3.30088	3.12407e-14	1.07979e-11
2610204G07Rik	4.97454	3.61503e-14	1.21973e-11
Myom2	3.17861	4.60898e-14	1.51893e-11
Homer1	2.46089	5.05281e-14	1.62735e-11
Plekha7	2.81266	5.26483e-14	1.65795e-11
Mstn	-4.65736	9.42883e-14	2.90469e-11
Erbb4	3.1899	1.16542e-13	3.51388e-11
Plxdc2	-3.03102	1.42077e-13	4.19453e-11
Camk1d	2.4688	1.61738e-13	4.67751e-11
Fabp5	2.56719	1.952e-13	5.53235e-11
Frmd5	2.82314	2.08638e-13	5.79728e-11
Comp	9.91699	3.08785e-13	8.41498e-11
Adamtsl5	-3.21078	4.46705e-13	1.19439e-10
Gfra2	-4.31183	5.67021e-13	1.48801e-10
Shox2	-3.58509	6.15886e-13	1.58686e-10
S1pr3	-2.84719	6.36062e-13	1.60958e-10
Ednrb	2.35322	6.64827e-13	1.65285e-10
Kcnj3	2.25457	1.3658e-12	3.33703e-10
Pam	2.24834	1.44521e-12	3.47121e-10
Efr3b	-2.95096	2.52258e-12	5.95792e-10
Fbn2	-2.54471	3.00257e-12	6.97531e-10
Gata5	-3.8504	3.86885e-12	8.84281e-10
F13a1	-4.15985	4.84969e-12	1.09087e-09
Gca	3.10525	5.24951e-12	1.16236e-09
Smpx	2.24634	7.29873e-12	1.59123e-09
Mylk	-2.8645	8.59804e-12	1.8461e-09
Fndc5	2.86062	1.03002e-11	2.17858e-09
Scn5a	2.64207	1.06715e-11	2.22391e-09
Ankrd1	2.18182	1.16729e-11	2.39577e-09
Prps2	-2.87024	1.18343e-11	2.39577e-09
Hopx	2.86288	1.67192e-11	3.337e-09
Acy3	4.08075	1.73629e-11	3.41736e-09
Grid2	-4.46809	2.19942e-11	4.24183e-09
Angpt1	2.80297	2.21505e-11	4.24183e-09
Myh11	-3.60481	2.64105e-11	4.99017e-09
Frmpd1	-4.12834	2.88447e-11	5.37841e-09
Olfml2a	-2.52287	3.12532e-11	5.75181e-09
H19	3.29631	3.17375e-11	5.76605e-09
5430419D17Rik	9.51691	3.2966e-11	5.91343e-09
Gpr22	-2.95462	3.59206e-11	6.36288e-09
Odz3	-2.90109	3.68887e-11	6.4537e-09
Pde1a	-2.70292	4.11313e-11	7.1082e-09
Rgs2	2.60205	4.88564e-11	8.2509e-09
Car8	2.8206	4.8908e-11	8.2509e-09
Cpne5	-2.8064	5.70685e-11	9.51432e-09
Psd3	2.15458	6.26432e-11	1.03223e-08
Lclat1	-2.3868	7.05697e-11	1.14947e-08
Col4a6	-3.13701	9.21069e-11	1.48324e-08
Blk	-3.00136	1.01829e-10	1.62137e-08
Lepr	-2.62211	1.1029e-10	1.73658e-08
Unc5c	-4.49089	1.19126e-10	1.85509e-08
Fgf12	3.00188	1.27659e-10	1.96636e-08
Ryr2	1.9777	1.31961e-10	2.01078e-08
Fam69c	-9.70956	1.33965e-10	2.0196e-08
C1s	-2.9828	1.47889e-10	2.20604e-08
Cacna1d	-2.44977	1.57994e-10	2.33222e-08
Lad1	4.98977	1.60132e-10	2.33942e-08
Acta2	-3.02085	1.75406e-10	2.53641e-08
Emcn	2.34629	1.97122e-10	2.82163e-08
3632451O06Rik	-2.65258	2.04865e-10	2.90314e-08
Shisa6	-3.69245	2.16608e-10	3.03916e-08
Wnk4	4.2297	2.4611e-10	3.41924e-08
Fzd7	-2.3581	3.94399e-10	5.42625e-08
Gja1	2.46611	4.6744e-10	6.36931e-08
Vdr	4.68118	4.82813e-10	6.51614e-08
Efhd1	-6.82193	5.25969e-10	7.03161e-08
Tuba8	-3.00101	6.08848e-10	8.06354e-08
Gm16076	3.89805	6.65666e-10	8.7344e-08
Gm15413	-9.3345	7.57253e-10	9.84499e-08
Osbp2	2.94814	8.15698e-10	1.05084e-07
Bmp4	-2.7104	1.03586e-09	1.32245e-07
Iigp1	-4.23188	1.09601e-09	1.38675e-07
5330417C22Rik	-9.27551	1.11086e-09	1.39309e-07
Etv1	2.0932	1.37674e-09	1.71139e-07
Tmem163	3.44642	1.40968e-09	1.7371e-07
Tnfaip8l3	9.3703	1.49296e-09	1.82386e-07
Podn	2.41299	1.51507e-09	1.83505e-07
Actg2	-5.40469	1.79729e-09	2.15842e-07
Gm12824	-2.20899	1.85191e-09	2.20533e-07
Magi2	-2.86944	1.95814e-09	2.29392e-07
Adra1a	-5.2717	1.95868e-09	2.29392e-07
Sema3c	-2.64428	2.10334e-09	2.44314e-07
Mfsd6	-2.1322	2.16354e-09	2.49264e-07
Tspan6	2.37331	2.1823e-09	2.49398e-07
Sema3d	-2.51238	2.40991e-09	2.71952e-07
Pdzd2	1.87601	2.41803e-09	2.71952e-07
Gpr133	-2.97442	2.80895e-09	3.1343e-07
Igfbp5	-1.93119	3.30085e-09	3.6544e-07
Avp	-9.15185	3.3651e-09	3.69665e-07
Colec12	-2.3942	3.62089e-09	3.94705e-07
Corin	1.89427	4.6733e-09	5.05537e-07
Sema3a	4.06027	5.11075e-09	5.4867e-07
Fam78b	-3.19623	5.79484e-09	6.17433e-07
Epha4	2.6655	7.4025e-09	7.82842e-07
Slc26a10	2.7896	7.46349e-09	7.83446e-07
Igf1	-1.89446	7.7807e-09	8.10738e-07
Csmd1	-3.98557	8.10086e-09	8.37937e-07
Lass6	2.2751	8.73743e-09	8.97233e-07
Eln	-2.12666	8.8816e-09	9.05476e-07
Mtus2	1.8682	9.00253e-09	9.11249e-07
Cma1	-9.15486	9.38509e-09	9.43235e-07
Mest	2.07762	9.76286e-09	9.74293e-07
Plvap	3.32081	1.05108e-08	1.0416e-06
Igsf1	-2.77475	1.06928e-08	1.05227e-06
Abcc8	2.15886	1.18425e-08	1.15738e-06
Rgs4	-3.05409	1.33107e-08	1.29196e-06
Gm16934	-3.70119	1.51301e-08	1.45856e-06
Inpp4a	-1.84953	1.5587e-08	1.49245e-06
Itgbl1	-2.45781	1.59467e-08	1.51665e-06
Edar	-8.80845	1.77035e-08	1.67251e-06
Ptprz1	-3.0187	2.4976e-08	2.34394e-06
Mtap2	-2.89353	3.43437e-08	3.20187e-06
Pln	-2.19816	3.81409e-08	3.53264e-06
Slc7a7	2.16468	3.90749e-08	3.59566e-06
1700055N04Rik	8.71016	4.01556e-08	3.67126e-06
Enpp6	2.26029	4.42896e-08	4.02325e-06
Dlgap1	-3.39446	4.63783e-08	4.18616e-06
Lrp2	-3.84831	5.08464e-08	4.56041e-06
Cacna2d2	-1.91712	5.15703e-08	4.59624e-06
Osbpl3	2.55198	6.24273e-08	5.50526e-06
Fgf13	2.5282	6.25465e-08	5.50526e-06
Duox2	8.52184	6.78989e-08	5.93948e-06
Acer2	2.20565	7.3462e-08	6.38669e-06
Npnt	-2.95139	7.81314e-08	6.75122e-06
Prdm16	-3.58948	8.96235e-08	7.65989e-06
Gm15552	2.92956	8.97284e-08	7.65989e-06
Dusp18	2.34265	9.8159e-08	8.32941e-06
Cgnl1	1.71869	1.12934e-07	9.52608e-06
Synpo2l	1.72338	1.16451e-07	9.76465e-06
Pdzrn4	3.6167	1.27763e-07	1.06501e-05
Cbr2	-2.94499	1.78557e-07	1.47973e-05
Dnm1	-2.50334	1.88307e-07	1.55145e-05
Vegfb	1.82884	1.9376e-07	1.58715e-05
Klhl14	-8.29921	2.04221e-07	1.66323e-05
Tomt	3.35616	2.06656e-07	1.66698e-05
Mustn1	-2.62931	2.07035e-07	1.66698e-05
Tnfrsf19	-3.03679	2.21654e-07	1.77461e-05
Rbfox1	1.88059	2.26903e-07	1.80643e-05
Stbd1	-8.74836	2.47655e-07	1.96062e-05
Atp2a3	-4.02211	2.56751e-07	2.02135e-05
Ralgps2	2.24362	2.78147e-07	2.17769e-05
Scn7a	-1.87106	2.84148e-07	2.21245e-05
Cpa3	-8.34536	2.91896e-07	2.26036e-05
Gramd1b	-2.43142	2.96136e-07	2.28073e-05
Cbln3	-3.91704	3.10453e-07	2.37807e-05
Cited4	3.27523	3.21229e-07	2.44739e-05
Igf2	2.11268	3.25606e-07	2.46747e-05
Abcc1	-2.53981	3.57092e-07	2.69167e-05
Tmtc2	-2.05474	3.71617e-07	2.78634e-05
Grm1	5.87769	3.75461e-07	2.80035e-05
Csrp2	1.8641	3.86543e-07	2.84973e-05
Flrt3	-2.55754	3.86631e-07	2.84973e-05
AI847159	-6.47445	3.89987e-07	2.84973e-05
Adamtsl1	-2.50704	3.90126e-07	2.84973e-05
Adam33	-2.85241	4.01587e-07	2.90908e-05
Cacna1g	-1.91988	4.02356e-07	2.90908e-05
Gm2301	-4.26875	4.20371e-07	3.02389e-05
Cpne2	-2.53883	4.65611e-07	3.33241e-05
Cs	1.53305	4.77738e-07	3.40203e-05
Ccdc3	-3.1221	5.09856e-07	3.6051e-05
Kcnmb1	-4.27859	5.12664e-07	3.6051e-05
Ptgfrn	1.73001	5.13971e-07	3.6051e-05
AA672651	4.6397	5.17215e-07	3.6051e-05
Cmklr1	-2.87672	5.18975e-07	3.6051e-05
Clu	2.19819	5.61441e-07	3.88106e-05
Lama5	-1.98095	5.83613e-07	4.01475e-05
Sbk2	3.40158	6.14252e-07	4.2051e-05
Tmc7	-3.43366	6.22085e-07	4.23826e-05
Adora1	-2.28494	6.56744e-07	4.45297e-05
Slitrk2	-4.11617	6.64235e-07	4.48232e-05
Aspa	-4.05021	6.81108e-07	4.5744e-05
Gm16567	-3.63194	7.34498e-07	4.9097e-05
Kif21a	2.3274	8.11279e-07	5.39748e-05
Mlana	5.4055	8.22057e-07	5.44363e-05
Tbx18	-1.77104	8.39388e-07	5.53254e-05
Sfrp1	-1.62933	8.95104e-07	5.87246e-05
Unc80	-4.038	9.46037e-07	6.17801e-05
Mtap1a	-1.93479	9.59415e-07	6.2199e-05
Thbd	-1.72281	9.6123e-07	6.2199e-05
Mtss1	1.53889	9.99641e-07	6.43905e-05
Gde1	-1.96634	1.02193e-06	6.55281e-05
Tox3	2.67547	1.26012e-06	8.04375e-05
Tgfbi	-2.1804	1.53431e-06	9.7501e-05
Zfhx3	-1.55822	1.67166e-06	0.000105755
Lmod1	-3.92167	1.71151e-06	0.000107795
Cdo1	-3.95699	1.7592e-06	0.000110308
Prrx1	-1.67976	1.89536e-06	0.000118322
Gm14318	-3.65812	1.95661e-06	0.00012161
Fmod	-2.97636	1.9689e-06	0.00012184
A2m	3.7495	2.14566e-06	0.0001322
Figf	-2.44099	2.16534e-06	0.000132836
Ptprj	-2.03694	2.18344e-06	0.000133369
Syt7	3.61173	2.21628e-06	0.000134793
Pik3r5	-2.47984	2.27707e-06	0.000137899
Nnt	1.53162	2.30775e-06	0.0001387
Dyrk2	2.16964	2.30987e-06	0.0001387
Ric3	-5.10627	2.44766e-06	0.000146354
Tmem2	1.80746	2.46989e-06	0.000147062
Lrp3	-2.15313	2.5459e-06	0.000150954
Eng	1.55463	2.77739e-06	0.000163993
Mybphl	1.53235	2.80226e-06	0.000164775
AY036118	-1.90438	2.82041e-06	0.00016513
Sox10	-4.13289	2.83161e-06	0.00016513
2014-09-03	4.14792	2.9753e-06	0.000172799
Prkag2	1.68013	3.0033e-06	0.00017321
F830016B08Rik	-5.07252	3.00682e-06	0.00017321
Sema4a	-5.63812	3.0829e-06	0.000176874
Eps8	2.35146	3.16907e-06	0.000181022
ORF63	-3.49838	3.18075e-06	0.000181022
Cpped1	1.63275	3.21724e-06	0.000182366
Foxp2	-1.80858	3.30069e-06	0.000186351
Mb	2.40113	3.46654e-06	0.000194938
Cntn2	-3.83522	3.483e-06	0.000195089
Nhsl2	-1.56855	3.56167e-06	0.00019871
Ntrk3	-3.75769	3.61901e-06	0.000201118
Sphkap	-1.51151	4.13858e-06	0.000229093
Col5a2	-1.48994	4.4288e-06	0.000244204
Cxcr7	-1.8586	4.59988e-06	0.000252247
Syt15	-4.00847	4.61025e-06	0.000252247
Scn10a	4.69061	4.94526e-06	0.000269536
Herc3	1.79979	4.98817e-06	0.000270065
Fbxo32	-1.61473	4.99309e-06	0.000270065
Pde4dip	1.38629	5.08571e-06	0.000274029
Isl1	-4.9574	5.18504e-06	0.000277357
Afap1l1	1.68535	5.18663e-06	0.000277357
Kbtbd4	2.34509	5.42251e-06	0.000288881
Gm15675	-2.41653	5.61501e-06	0.000298016
Asb14	2.60392	6.18268e-06	0.000326921
Gpr182	2.44596	6.81508e-06	0.00035902
Ryr3	2.20292	6.94994e-06	0.000364769
Itgb1bp3	1.7213	7.07617e-06	0.000370024
Sh3rf2	-2.71726	7.29852e-06	0.000380248
Cntfr	-2.3079	8.30983e-06	0.00043135
Crispld2	-1.91701	8.54247e-06	0.000440326
Adcy7	-1.97493	8.5449e-06	0.000440326
Tmem119	-1.76702	8.97844e-06	0.000460991
Dsg2	1.99738	9.1366e-06	0.000467418
Tjp1	-1.39968	9.22211e-06	0.000470096
Pag1	-1.67526	9.32024e-06	0.000473394
1700088E04Rik	1.74953	9.48877e-06	0.000480233
2310058D17Rik	3.45845	9.69934e-06	0.000489143
Flna	-1.44303	9.87049e-06	0.00049601
Mylk3	1.70024	9.96785e-06	0.000499132
Tgfb2	-1.81805	1.00288e-05	0.000500417
Chl1	-2.71319	1.03968e-05	0.000516958
Fig4	2.25613	1.04716e-05	0.000518857
Ptgis	-1.7145	1.09317e-05	0.000539769
Hgf	-4.06862	1.15453e-05	0.000568084
Plp1	-2.5106	1.19823e-05	0.00058755
Kcne4	-3.14833	1.20962e-05	0.000591085
Adm	1.97227	1.22743e-05	0.000597333
Col8a1	-1.81072	1.23083e-05	0.000597333
Cd33	-2.89693	1.2459e-05	0.000602581
Sccpdh	1.6874	1.28941e-05	0.000619919
Pmp22	-1.50281	1.2905e-05	0.000619919
Txlnb	1.45019	1.31558e-05	0.000629833
Gpm6b	-1.48866	1.35866e-05	0.000648267
Xpnpep2	-4.49581	1.40379e-05	0.000667556
0610010O12Rik	-1.8775	1.41674e-05	0.000671458
Smad9	-1.65187	1.42216e-05	0.000671782
Csrnp3	-2.8171	1.43695e-05	0.000676511
Tead1	1.42143	1.5298e-05	0.000717843
Clip4	1.43349	1.56186e-05	0.000730468
Dpp4	2.15001	1.6219e-05	0.000755048
Sh3gl3	-3.00444	1.62508e-05	0.000755048
Ahsg	4.28599	1.64613e-05	0.000762332
Serpinf1	-1.67888	1.65438e-05	0.000763656
Copg2	1.41565	1.67954e-05	0.000772754
Cml3	4.18685	1.74189e-05	0.000798844
C1qtnf2	-2.68352	1.79143e-05	0.000818914
Mfn2	1.43912	1.81378e-05	0.000826467
Slc7a10	-2.77054	1.83322e-05	0.000832644
Itgb8	-2.65215	1.84313e-05	0.000834471
Net1	-1.58199	1.85056e-05	0.000835169
Gm17419	1.8712	1.94668e-05	0.000875759
Adam23	-2.05339	1.98771e-05	0.000891389
Zyx	-1.511	2.01081e-05	0.000898902
Rnase4	-1.46782	2.13095e-05	0.000949612
Ntm	-1.94975	2.1712e-05	0.000964517
A930038C07Rik	2.25178	2.26912e-05	0.00100487
Tagln	-2.45919	2.45534e-05	0.00108394
Gucy1b3	-1.64389	2.51294e-05	0.00110593
Kcnc2	3.48332	2.81351e-05	0.00123437
Coro6	1.48184	2.83308e-05	0.00123671
Gm14890	3.31441	2.84322e-05	0.00123671
Gm17473	2.68203	2.84502e-05	0.00123671
Ntn4	-2.36603	2.98163e-05	0.00129213
Nedd9	-1.85407	3.07164e-05	0.00132708
F2r	1.50267	3.14577e-05	0.00135498
Pkhd1l1	-1.82208	3.23933e-05	0.00139105
Lsamp	-1.98889	3.28992e-05	0.0014085
Myh14	3.38428	3.34835e-05	0.0014292
Ltbp2	-3.14179	3.43055e-05	0.00145989
Ankrd45	-4.63589	3.47043e-05	0.00147244
Olfr558	-2.15992	3.53483e-05	0.00149529
Adcy6	1.51119	3.61745e-05	0.00152568
Gm17692	2.68436	3.97938e-05	0.00166967
Gm15674	-2.25488	3.98243e-05	0.00166967
Kif6	4.10041	4.0267e-05	0.00168326
Gm12750	-4.67733	4.11701e-05	0.00171595
Arpp21	3.22624	4.26254e-05	0.00177139
Fgf16	-4.63308	4.30109e-05	0.00178219
2610019F03Rik	-3.71304	4.35457e-05	0.00179908
mt-Te	-4.75648	4.52574e-05	0.00186437
Adcyap1r1	-3.11921	4.56555e-05	0.00187532
Stat5b	1.34824	4.70033e-05	0.0019251
Astn1	-2.96152	4.81259e-05	0.0019654
Col20a1	-2.60355	4.82711e-05	0.00196566
Mxra7	-1.61041	4.88468e-05	0.00198341
E030013I19Rik	-3.30665	4.91304e-05	0.00198922
D730040F13Rik	1.31239	5.13373e-05	0.00207265
Mybph	-3.98015	5.23755e-05	0.00210856
Errfi1	-1.53099	5.6664e-05	0.00227181
Rel	1.59223	5.67512e-05	0.00227181
Prdm6	-2.3007	5.73625e-05	0.00228981
A330023F24Rik	-1.60335	5.79909e-05	0.0023084
Cdv3	1.7029	5.81905e-05	0.00230985
Frem1	3.7454	5.94374e-05	0.00235276
Apc2	2.2933	6.05015e-05	0.00238821
Crlf3	1.81223	6.07144e-05	0.00238996
Ralb	1.58493	6.30339e-05	0.00247439
Cachd1	-2.04116	6.32959e-05	0.00247781
Gria1	-3.8618	6.55929e-05	0.00256065
Chtf8	1.52909	6.74148e-05	0.00262455
Kcnj14	-5.18525	6.77121e-05	0.0026289
Fam174b	1.37943	6.81377e-05	0.0026382
Cybrd1	-2.15237	7.14916e-05	0.00276051
Psmb2	1.37612	7.16989e-05	0.00276099
Cd163	-2.86081	7.22678e-05	0.00277536
Gfra4	-3.99303	7.28101e-05	0.00278863
Itga4	-1.69944	7.36838e-05	0.00281448
Best3	-2.42189	7.43606e-05	0.0028327
Susd2	-1.93535	7.51013e-05	0.00284922
Cd24a	1.71331	7.52468e-05	0.00284922
Adam19	1.33048	7.53976e-05	0.00284922
Cdh20	3.35915	7.69663e-05	0.00290012
Agpat9	3.13886	7.71536e-05	0.00290012
Serping1	-1.28011	7.7793e-05	0.00291055
Cilp	-2.59566	7.7842e-05	0.00291055
Nceh1	1.56961	7.81206e-05	0.00291328
Nudt3	1.42868	7.83889e-05	0.00291561
1500017E21Rik	1.45509	7.86168e-05	0.00291644
Fgfr1op	2.10005	7.9091e-05	0.00292637
Gm14005	3.27776	8.00438e-05	0.00295391
Epb4.1l1	-1.88099	8.10666e-05	0.00298388
Ccdc88c	-2.76883	8.24039e-05	0.00302525
Trim9	-5.48489	8.55402e-05	0.00313227
Wwp2	-1.88713	8.60926e-05	0.00314438
Top1mt	4.68281	8.68312e-05	0.0031632
Slc38a11	-3.23121	8.75766e-05	0.00317918
Prmt5	1.74224	8.77186e-05	0.00317918
Klhl31	1.27416	9.15716e-05	0.00331036
Sypl2	-4.51471	9.36211e-05	0.00337584
Slc8a2	-4.73834	9.49086e-05	0.00341358
Maml3	-1.61318	9.61747e-05	0.00344264
Man1a	-1.35399	9.62026e-05	0.00344264
Kcna2	-2.17132	0.000101912	0.00363777
Pgam1-ps2	-1.832	0.000103302	0.00367812
Ston2	-2.45897	0.000105004	0.00372937
Kcnip2	2.00234	0.000106675	0.00377924
Prune	1.79227	0.000107175	0.00378747
Smtnl2	-1.41466	0.000107499	0.00378946
Ndufb7	1.28463	0.000108999	0.00382595
Egfr	-1.57485	0.000109074	0.00382595
Fgd6	1.63176	0.000111461	0.00390002
Sln	1.42422	0.000113961	0.00397768
2610018G03Rik	-3.55193	0.000115309	0.00401485
Olfr78	-3.1197	0.000116136	0.00403375
Sfrp5	-2.85726	0.000121452	0.00420804
Thbs2	-1.54681	0.00012191	0.00421362
Rasgrf2	-2.93558	0.000122556	0.00422563
Dact1	-1.70602	0.000125776	0.00432614
Gm10391	-3.02557	0.000129736	0.00445154
Itga8	-1.8145	0.000132329	0.00452955
Atp1b2	-1.5847	0.000134145	0.00458065
Atp5g1	1.29475	0.000136684	0.00464603
Hey1	1.46106	0.000136715	0.00464603
Raph1	-1.32846	0.000140533	0.00475618
Zfhx2	2.1056	0.000140628	0.00475618
Npat	1.30432	0.000142591	0.0048108
Gm6166	1.90736	0.000142922	0.0048108
Alpk3	1.48983	0.000144271	0.0048447
Tbc1d1	1.60895	0.00014746	0.00494008
Mrpl12	1.46703	0.000148286	0.00495606
Them4	2.33071	0.000148932	0.00496592
Klhdc8a	-2.13647	0.000156107	0.00519293
Lrrc3b	1.72361	0.00015928	0.00528608
Cyp7b1	-4.24193	0.000159913	0.00529468
Abca7	-1.83015	0.000164852	0.00544548
Ptgfr	-1.2218	0.000168416	0.00555028
Upk3b	-2.38011	0.00017605	0.00578841
Lamb3	3.27661	0.000179657	0.00589334
Tmem214	1.29828	0.000180943	0.00592181
Gm15830	2.14486	0.000182753	0.00596728
Smoc1	1.90623	0.000185623	0.00604705
Plin4	1.23499	0.000186436	0.00605959
Gm10184	1.42163	0.000190652	0.00616376
Fhad1	-3.0155	0.000190842	0.00616376
Pcdh17	-1.61835	0.000190946	0.00616376
Col1a1	-1.26673	0.000192015	0.00618418
Duxbl	-3.47048	0.000193754	0.00622606
Atp10a	-2.47058	0.000195248	0.00625985
Htra3	-1.31578	0.000198558	0.00634274
Pclo	-2.4127	0.000199547	0.00634274
Col1a2	-1.42814	0.000199744	0.00634274
Efna5	-3.61045	0.000199822	0.00634274
Prss23	-1.70733	0.000200071	0.00634274
5730508B09Rik	-3.49891	0.000200532	0.00634316
Myh7	1.28478	0.000201738	0.00636711
Gm15851	-2.14445	0.000203724	0.0064155
Nudt8	2.53349	0.000209437	0.0065789
Syt11	-1.7234	0.000209841	0.0065789
Gbe1	1.39997	0.000212136	0.00663616
Bnc2	-2.42312	0.000213811	0.00667382
1110003E01Rik	-1.20589	0.000222746	0.0069358
Stmn2	-3.21847	0.000223183	0.0069358
Pgam1	-1.26309	0.000229885	0.00712844
Col6a3	-1.1708	0.000230792	0.00714094
Rxfp1	1.85076	0.00023353	0.00720992
Stim1	-1.90229	0.000234714	0.00721277
Cd2bp2	1.68812	0.000235027	0.00721277
Clcn6	1.38863	0.00023517	0.00721277
Wipf1	-1.45362	0.000235658	0.00721277
Tex261	-1.3602	0.00023773	0.00725196
Tub	-4.13866	0.000237962	0.00725196
Mllt3	-1.26321	0.000239831	0.00729322
Ppara	1.6969	0.000241026	0.00731389
Slc39a6	-1.69659	0.000244047	0.00738971
Sirt7	2.2248	0.000247335	0.00745955
Tnpo3	1.19001	0.00024751	0.00745955
Adamts12	-1.33085	0.000247932	0.00745955
Slc6a17	-2.08837	0.000255541	0.00765321
Thap4	1.92046	0.000255756	0.00765321
Thbs1	-1.67136	0.000255989	0.00765321
Galnt6	-4.26922	0.000259061	0.00772874
Bend6	-4.02891	0.000262026	0.00780079
Limch1	-1.30478	0.000264181	0.00784844
Gm15856	-2.7192	0.000271541	0.00803948
Nkd2	-1.86797	0.000271957	0.00803948
Gm13309	-4.25725	0.000272313	0.00803948
Lgi1	-4.72478	0.000275058	0.00810363
2310047B19Rik	2.55745	0.000277665	0.00816348
Cald1	-1.3532	0.000278981	0.00818518
Uchl1	-2.84171	0.000285386	0.00835579
Bag1	1.36081	0.000300995	0.00879465
Cplx2	-1.77263	0.000302035	0.00880688
Acox1	1.19283	0.000305787	0.00888601
0610037P05Rik	-1.56571	0.000306003	0.00888601
Sh3rf3	-3.35847	0.000306836	0.00889196
Naa20	1.38032	0.000311169	0.0089912
S100b	-3.65132	0.000311529	0.0089912
1700019G06Rik	-2.26515	0.000316029	0.00910254
Gucy2e	-2.41661	0.000317857	0.00912516
Aif1l	1.83289	0.000318103	0.00912516
Myh10	-1.27576	0.000327244	0.00936372
Dlgap4	1.18356	0.00032774	0.00936372
Rbmx	1.2129	0.000330564	0.0094254
Sestd1	1.41564	0.00033292	0.0094735
Parp8	1.42943	0.000334892	0.00950937
Slc22a23	1.61414	0.000335522	0.00950937
Fam48a	1.1319	0.000337433	0.00951477
Prelp	-1.33157	0.000337588	0.00951477
Lama3	-1.92932	0.000337727	0.00951477
Acsl1	1.35247	0.000339289	0.00953981
Adap1	-3.35805	0.000347861	0.00976147
Hs6st2	-2.63232	0.000352275	0.00986578
Flt3l	-3.09979	0.000355118	0.0099258
Bst1	-3.3681	0.000357145	0.0099628
Stxbp5l	-4.56324	0.000359815	0.0100131
Ugcg	1.22814	0.000360362	0.0100131
Atl2	1.17019	0.00036569	0.0101153
Cdh19	-2.16828	0.000365749	0.0101153
Shisa4	-2.06397	0.00036618	0.0101153
Scara3	-2.22359	0.000379294	0.0104572
Timp2	-1.16328	0.000384577	0.0105822
1500015O10Rik	-3.55728	0.000389796	0.0106924
Mrgprh	-3.34267	0.000390089	0.0106924
Dnajc6	-4.80818	0.000391523	0.010711
Lancl3	-3.49692	0.000395489	0.0107986
Gm15663	-3.29921	0.00039862	0.0108606
Ptpdc1	-1.63411	0.000399294	0.0108606
Fam26e	-2.66963	0.000400954	0.0108849
Clspn	2.70383	0.000407254	0.0110348
Shroom2	1.93119	0.000409059	0.0110625
Mxra8	-1.28479	0.000412621	0.0111376
Sacs	-1.14064	0.000417791	0.0112557
Psmd1	1.1821	0.000418697	0.0112587
Aldh2	-1.34113	0.000422228	0.0113322
Ephb1	-2.33208	0.000434532	0.0116404
Arap2	1.44822	0.000436092	0.0116601
C4b	-2.94104	0.000442066	0.0117976
Abcb4	-2.70384	0.000446668	0.011898
Scd4	2.88865	0.000453901	0.012068
Mrc1	-1.33336	0.000455543	0.0120837
Elovl6	-2.50448	0.000456199	0.0120837
Tecrl	1.56126	0.000461953	0.0122133
Tfpi	1.32341	0.000465918	0.0122952
Sms	1.30671	0.000473173	0.0124591
Asb10	2.76222	0.000473888	0.0124591
Sdc2	-1.1815	0.000480022	0.012597
Lrrc61	-1.37957	0.000489551	0.0128233
Rbm24	1.06252	0.000490793	0.0128322
Slc7a1	1.46772	0.000493988	0.0128919
Tppp	1.27195	0.00050218	0.0130816
Mks1	3.75096	0.000508424	0.0131983
Nav3	1.35015	0.000509023	0.0131983
Ugp2	1.11391	0.000509452	0.0131983
Slc17a7	1.68252	0.000512456	0.0132519
St3gal4	1.82416	0.000514805	0.0132883
Specc1	-1.91066	0.000517866	0.013343
Dgcr2	1.57585	0.000521675	0.0133772
Ndufc2	1.25372	0.000521758	0.0133772
Rps7	1.15045	0.000522025	0.0133772
Eci2	1.23514	0.000523577	0.0133928
Gm16090	2.50959	0.000525092	0.0134062
Ror1	-1.68387	0.000525992	0.0134062
Adprhl1	1.19395	0.000529099	0.0134612
Hmcn1	1.25134	0.000530743	0.0134788
Efcab2	-1.33696	0.000534762	0.0135361
Lgals3	2.63053	0.000535039	0.0135361
Epb4.1l2	-1.17329	0.000535865	0.0135361
Ighm	-3.34017	0.000540892	0.0136388
Ets1	1.20313	0.000555936	0.0139932
Cenpf	1.54488	0.000563531	0.0141592
Sostdc1	-3.69932	0.000567559	0.0142352
Omg	2.6203	0.000581359	0.0145556
Gm8910	-1.2957	0.000596294	0.0149031
Egln1	1.12988	0.000599822	0.014953
Enpp1	-1.20277	0.000600398	0.014953
Tom1	1.15764	0.000607936	0.0151142
Ddit4l	-3.10725	0.000617391	0.0153223
Tgif1	-2.04658	0.000627766	0.0155526
Reln	-2.86584	0.000629974	0.0155639
Prox1	1.26134	0.000630421	0.0155639
Tnfrsf26	-3.9603	0.000632507	0.0155883
Cox7a1	1.35829	0.000637997	0.0156963
Tmod4	-3.80306	0.000655216	0.0160263
Peg3	1.10976	0.000655673	0.0160263
Enpp2	1.59661	0.000655712	0.0160263
Pebp1	1.22462	0.000656607	0.0160263
Gm5454	2.32848	0.000657607	0.0160263
Efnb1	1.95215	0.000658196	0.0160263
Cnn1	-2.76319	0.000663035	0.0161164
Mrps6	1.52886	0.000668812	0.016229
Gpcpd1	-1.29495	0.000670155	0.0162338
Slc47a1	1.34679	0.0006753	0.0163026
Tnik	-1.17498	0.000676429	0.0163026
Cpz	-1.5428	0.000676445	0.0163026
4932702P03Rik	3.49432	0.00067858	0.0163262
Gfra3	-2.36504	0.000685837	0.0164551
Rgs7	1.68031	0.000686256	0.0164551
Slc16a1	1.16968	0.00069304	0.0165896
Gm17329	-1.23766	0.000695533	0.0166212
Alas1	1.24158	0.000705294	0.0168261
Rasgef1b	1.6313	0.000708947	0.0168849
Hlf	-1.46923	0.000711627	0.0169202
Smc4	1.29197	0.000720149	0.0170684
Itgb1bp2	1.09929	0.000720266	0.0170684
Ucp2	1.22472	0.00072226	0.0170871
Spg20	-1.33589	0.000728306	0.0172014
Gpc1	1.16818	0.000732575	0.0172734
Wdr47	-2.19343	0.000743723	0.0175047
Fcgr2b	-3.01135	0.000744856	0.0175047
Phactr1	-1.7823	0.000749053	0.0175457
Scn4b	-3.32195	0.000749077	0.0175457
Uhrf2	1.24466	0.000750494	0.0175499
Gm13938	1.15864	0.000752785	0.0175745
Dsc2	1.19884	0.000759356	0.0176987
Fut8	-1.48584	0.0007654	0.0178103
Itih4	-4.05643	0.000769832	0.0178841
Zfx	-1.253	0.00077264	0.0179199
Stk39	1.06793	0.000777236	0.0179798
Chn1	1.58615	0.000777758	0.0179798
4930570N19Rik	2.93628	0.000787244	0.0181694
Abca9	-1.2782	0.000788968	0.0181796
Gm1614	1.59637	0.000792223	0.018225
Dgkb	-3.29462	0.000802931	0.0184361
Fbln2	-1.31742	0.000804001	0.0184361
Pkp4	1.15927	0.00081756	0.0187167
Npc2	1.27279	0.000828568	0.0189381
Pard3	1.22594	0.000831632	0.0189776
Itgb4	-2.48321	0.000839457	0.0191253
Mylk4	1.70071	0.00084209	0.0191545
Sh2d4a	-2.65904	0.000860008	0.0195307
Rgs6	-1.28322	0.000863285	0.0195738
Gm6136	1.06109	0.000868914	0.0196699
Pcdh15	-3.57343	0.000872371	0.0197167
Fam65a	1.17115	0.000884147	0.019951
4833424O15Rik	-1.76997	0.000888218	0.0200029
Gm12840	-1.32856	0.000890265	0.0200029
Pde7b	1.12134	0.000890681	0.0200029
Gm7162	2.17107	0.00089267	0.0200159
Dopey2	1.33101	0.000904473	0.0202485
Rdh13	1.98203	0.000907196	0.0202774
Cys1	-2.83296	0.000927137	0.0206905
Gm14769	2.97603	0.000930991	0.0207055
Ccbe1	-2.1971	0.000932211	0.0207055
Aqp7	-2.40963	0.000932433	0.0207055
Akap12	-1.26787	0.000933653	0.0207055
Rps6ka2	1.34033	0.000940199	0.0208181
Gbp8	3.42406	0.000950749	0.0210188
Ttc9	3.64747	0.000972752	0.0214718
Srcin1	-3.8118	0.000975158	0.0214914
Fzd1	-1.49392	0.00098034	0.021572
Gm13098	2.45969	0.000984825	0.0216371
Prkab2	1.21764	0.000999791	0.0218994
Adam11	-1.69066	0.00099985	0.0218994
Fmo2	-1.57255	0.00100239	0.0219211
Prnp	-1.27747	0.0010049	0.0219421
Krr1	1.21073	0.00102	0.0222377
Cdon	-1.34957	0.00102927	0.0223266
Casp2	1.64851	0.00103041	0.0223266
Alkbh1	1.74873	0.00103113	0.0223266
Ly96	-3.11413	0.00103268	0.0223266
Gm11128	3.98539	0.00103322	0.0223266
2010110P09Rik	-3.55945	0.00103354	0.0223266
Ilf3	1.24314	0.00103552	0.0223354
Mpp6	1.47846	0.00104923	0.0225628
Jmy	1.21257	0.00104933	0.0225628
Tlk2	1.01847	0.00105084	0.0225628
Srpk1	1.11583	0.00105473	0.022612
Mypn	1.13633	0.00106629	0.0228254
Ccr2	2.72238	0.00107561	0.0229901
Igfbp3	1.33569	0.00107923	0.0230327
Nhp2l1	1.18953	0.00112042	0.0238758
Gna12	1.03926	0.00114633	0.0243913
Heatr3	1.2767	0.00115072	0.0244481
Echdc2	1.61109	0.00115437	0.024455
Nit1	1.35827	0.00115491	0.024455
Ncam1	-1.39141	0.00115622	0.024455
Ndufv1	1.02072	0.00116912	0.0246908
Wisp2	-2.44089	0.00118833	0.0250592
Ms4a6b	-2.63668	0.00121086	0.0254964
Kars	1.33184	0.00121499	0.0255454
Rad9	1.17786	0.00122488	0.0256933
Mrc2	-1.22188	0.00122565	0.0256933
Gm16984	2.37629	0.00122954	0.0257368
Rnf213	1.05773	0.00125168	0.0261308
Nptn	-1.11652	0.00125205	0.0261308
Efnb3	-2.61188	0.00125483	0.0261504
Arhgef9	-1.41025	0.00126285	0.0262789
Rgnef	-1.78796	0.00127717	0.0265377
Gabrg3	-1.99804	0.00128879	0.0267325
Sh3bp5	1.23185	0.00129114	0.0267325
Serpinb8	-2.53395	0.0012922	0.0267325
Pls3	-1.03737	0.00129576	0.0267671
Pde9a	2.07299	0.00131385	0.0270042
Mrps23	1.38605	0.00131484	0.0270042
Tnfaip1	1.02292	0.00131495	0.0270042
Gm10394	-2.88295	0.00131514	0.0270042
Laptm5	-1.64563	0.00131676	0.0270042
Gdf10	-2.67593	0.00132519	0.0271378
Casz1	1.26096	0.00133727	0.0273305
Asb8	1.03495	0.00133846	0.0273305
Tep1	-1.39554	0.00135767	0.0276828
2310021P13Rik	1.0662	0.00136892	0.027872
Dear1	1.89586	0.00137852	0.0280271
Nomo1	1.10522	0.00138049	0.0280271
Triobp	1.59083	0.00138831	0.0281456
Fam107a	-4.15426	0.00140898	0.0285239
Zfhx4	-2.64191	0.0014407	0.0291243
Cdh13	1.04414	0.00147203	0.029686
Sema3g	-2.62605	0.00147434	0.029686
Loxl4	-3.03928	0.00147477	0.029686
Scube3	-2.84786	0.00148913	0.0299327
Pde8a	1.72889	0.00150698	0.0302485
Cacna1c	1.30157	0.00152333	0.0305333
Aldh1b1	1.61732	0.0015308	0.0306227
Mmrn2	1.1574	0.0015326	0.0306227
Zfp867	2.1492	0.00153427	0.0306227
Cacnb4	-1.31011	0.00154092	0.0307075
Rps21	1.22832	0.00154285	0.0307075
Hfe2	1.05903	0.00156497	0.031104
Ric8b	-1.21286	0.00156902	0.0311409
Arpc5	-1.18134	0.0015757	0.0312298
Pdlim5	1.00076	0.00158337	0.031338
Nrg2	3.32125	0.00158941	0.0314038
Gm11185	1.07409	0.00159113	0.0314038
Asph	0.971184	0.00159564	0.0314489
Lyz2	-1.1494	0.00160468	0.0315833
Cables1	-2.53547	0.00161812	0.0318036
Polr2g	1.74303	0.00163261	0.0320438
2610203C20Rik	-1.18543	0.00164784	0.0322982
Ubn1	1.14674	0.00165047	0.032305
Sobp	-1.69163	0.00165485	0.032346
Pdk1	1.23741	0.00169875	0.0331543
Cpt2	1.04123	0.00170088	0.0331543
Chd6	1.06433	0.00172003	0.0334814
Rin2	-1.03575	0.00172464	0.0335251
Chchd10	1.05266	0.0017273	0.033531
Me1	-1.22322	0.0017299	0.0335355
Reps2	-2.41224	0.00173669	0.033594
Dcp1b	1.27669	0.00173766	0.033594
9930111J21Rik2	-1.30936	0.00174398	0.0336702
Col14a1	-1.02822	0.00175878	0.033885
Rpl13	1.20734	0.00176121	0.033885
Pmm2	-1.45063	0.00176228	0.033885
Ict1	1.56984	0.00176773	0.0339333
Bnip1	1.69671	0.00176958	0.0339333
Afg3l2	1.08326	0.00179114	0.0342662
Ssr4	1.34675	0.00179177	0.0342662
Plxnb3	-2.34718	0.00179806	0.0343291
Gxylt2	-2.46973	0.00179991	0.0343291
C4a	-2.74571	0.00181276	0.0345278
Col3a1	-1.03906	0.00181894	0.0345989
Ddrgk1	-1.62644	0.00182365	0.034642
Exosc3	2.33358	0.00183183	0.0347508
Cd36	-1.06286	0.00183553	0.0347733
Dip2b	-1.00445	0.00184001	0.0347733
Mex3a	2.07878	0.00184037	0.0347733
Rit1	1.35398	0.00185153	0.0349374
Mdh1	0.995537	0.00186921	0.0352241
Spns2	1.84101	0.00187549	0.0352956
Ntan1	1.03858	0.00189026	0.0355263
Abcb8	1.49027	0.00190931	0.0357748
Fam113a	1.51792	0.00191121	0.0357748
Itm2c	1.28961	0.00191166	0.0357748
Fcamr	2.43143	0.00191429	0.0357748
Zim1	1.95752	0.0019162	0.0357748
Pkp2	1.00954	0.00192224	0.0357748
Nrp2	1.59247	0.00192454	0.0357748
Rpl12	0.99287	0.00192577	0.0357748
B4galt6	1.05608	0.0019262	0.0357748
Igf2r	0.972378	0.00195276	0.0362206
Gatad1	1.13438	0.00195946	0.0362632
Nupr1	-3.16802	0.00196168	0.0362632
Ghr	0.976397	0.00196273	0.0362632
Col24a1	1.85582	0.00199725	0.036853
Slc25a13	2.59104	0.00200084	0.0368711
Kcnb1	-1.41793	0.00200624	0.0369226
Cpsf6	1.09605	0.00205465	0.0377612
Ubr7	1.36547	0.00205713	0.0377612
Ptplad2	-1.50949	0.00206993	0.0379164
Ckm	1.30274	0.00207094	0.0379164
Ms4a6c	-3.33794	0.00208013	0.0380354
C1qtnf1	-1.31205	0.00210054	0.0383592
Gm10800	-3.1229	0.00211063	0.0384928
Smchd1	0.958624	0.00211329	0.0384928
Prpf19	1.33357	0.00214262	0.0389769
Slc25a11	1.01774	0.00217503	0.0395159
Nid2	-1.13691	0.00219683	0.0398608
Pkig	1.07474	0.00220436	0.0399463
Pappa	-1.54461	0.00221292	0.0400501
Gnb4	-1.03817	0.00222789	0.0402696
Irak3	-1.79513	0.00223595	0.0403264
Zdhhc2	-1.34812	0.00223954	0.0403264
Ptpn3	1.48079	0.00223957	0.0403264
Dgat2	-1.25588	0.00224255	0.0403289
Dtnb	1.80837	0.00227781	0.0409111
Nudt4	1.1455	0.00228927	0.0410648
Itgb3	-2.20483	0.00229372	0.0410926
Smap2	1.18349	0.00229904	0.041136
2810403A07Rik	0.976306	0.00230835	0.0412148
Ubb	-1.20686	0.00230926	0.0412148
Cilp2	1.62146	0.00231724	0.0413051
Syngap1	-2.49557	0.00232839	0.0413912
Rnd3	-1.29457	0.00232997	0.0413912
B230208H17Rik	1.18489	0.00233083	0.0413912
Smc6	1.04818	0.0023343	0.041401
Gm98	-2.06653	0.00234585	0.0415539
Nacc2	-1.30622	0.00236842	0.0419013
Atp1a2	-1.30104	0.00238023	0.0420577
Dock5	-1.53013	0.00238411	0.0420738
Pik3cd	-2.5772	0.0024148	0.0425624
Clip3	-1.25623	0.00245513	0.0432194
Dock6	1.04877	0.00245862	0.0432271
Icosl	-3.03109	0.00246975	0.0433691
Dclk1	-1.24595	0.00247922	0.0434609
Appl1	-0.990588	0.00248111	0.0434609
Nme6	2.30866	0.00248678	0.0435041
Stox2	1.18228	0.00249035	0.0435041
Gpr179	-2.98804	0.00249279	0.0435041
Camk2d	0.981084	0.00250057	0.0435231
Pla2g4e	1.56298	0.00250162	0.0435231
Ppfibp1	0.970561	0.00250309	0.0435231
Lrrn2	-1.38867	0.00252083	0.0437777
Rap1gap2	1.24415	0.00253555	0.0439796
Map3k15	0.998151	0.00254451	0.0440809
Ntng1	-3.4614	0.00254942	0.0441122
Col16a1	-1.79939	0.00257339	0.0444725
Otof	-2.75655	0.00258009	0.044534
Gm10291	1.13285	0.00258331	0.0445355
Hdgfrp3	-1.03555	0.00258681	0.0445416
Nkiras1	1.24614	0.00265718	0.0456977
Ttc12	1.28358	0.00269636	0.0463153
Aspn	-1.15397	0.00270946	0.046484
Hydin	2.64452	0.00272212	0.0466447
Stk4	-1.10028	0.00273198	0.0467502
Alkbh6	1.62752	0.00273766	0.0467502
2010002N04Rik	-3.43598	0.00273818	0.0467502
Gm5884	1.42628	0.00275753	0.0470241
Wisp1	1.20139	0.002783	0.0473857
AU040320	1.13643	0.00278736	0.0473857
Appl2	1.04118	0.00278877	0.0473857
Polr1b	-1.38597	0.00279336	0.0474068
Col12a1	-1.39833	0.00281188	0.047664
Prkcb	-2.93885	0.00284883	0.0482327
Parp1	1.07416	0.00285916	0.0483498
Chdh	-1.80784	0.00286762	0.048435
Mrps12	1.90535	0.00287966	0.048528
Lox	-1.06194	0.00287997	0.048528
Trmt2b	1.04074	0.00288648	0.0485799
Bcl6	-1.47637	0.00291047	0.0489256
Sox4	1.2576	0.00291753	0.0489861
Gaa	1.10796	0.00292203	0.0490037
Islr	-1.22141	0.00292595	0.0490114
Lgals3bp	-1.54887	0.00293766	0.049116
Ahr	-1.61912	0.00293913	0.049116
3200002M19Rik	1.55998	0.00296157	0.0494328
Sh3bgrl	-1.07533	0.00297498	0.0495981
Ddah1	-1.96505	0.00298264	0.0496416
Rhobtb1	1.06342	0.00298459	0.0496416
4933413L06Rik	-3.4704	0.0029994	0.0498295
Smyd4	-1.93744	0.003015	0.05003
Rims1	-4.15025	0.003044	0.0504521
Fasn	-1.36635	0.00304982	0.050455
Rgs9	-2.56083	0.0030513	0.050455
Smad6	-1.09852	0.00305498	0.0504571
Crispld1	-2.57769	0.00307071	0.0506578
Gm13772	0.936368	0.00308041	0.0507587
Gm5532	-2.65808	0.00310136	0.0510445
Clcn1	1.85278	0.00310676	0.0510741
Grik3	-2.90754	0.00312907	0.051351
Ace	-1.48401	0.00313085	0.051351
Rnf11	1.07499	0.00313831	0.0514138
Fbxo22	1.34502	0.00314363	0.0514416
Gja5	1.21575	0.00315135	0.0515084
Igf2bp2	-1.52358	0.00316376	0.0516516
Sgtb	-2.33533	0.00320032	0.0521884
4932442E05Rik	1.89968	0.00321067	0.052251
Arl4a	1.39018	0.00321153	0.052251
Luc7l	1.08932	0.00322816	0.0524613
Trim8	-1.1059	0.00324461	0.0526682
Jun	-1.10511	0.00325138	0.0527086
Gm11771	-2.41813	0.00325493	0.0527086
Homer2	-1.48582	0.00325826	0.0527086
Etfdh	0.973495	0.00329134	0.0531831
4732418A04Rik	1.88611	0.00330253	0.0532484
Apip	1.43505	0.0033029	0.0532484
Mapk10	-1.06065	0.00331569	0.0533939
Rhobtb3	1.12279	0.00332036	0.0534085
Fosl1	2.68734	0.00334271	0.053707
Ctdspl	-1.06917	0.00338961	0.0543562
1600029D21Rik	-3.16724	0.00339106	0.0543562
Top2a	1.13794	0.00339463	0.0543562
Gtf2a2	1.11359	0.00340773	0.0544986
Olfml1	-1.51895	0.00341318	0.0544986
Tm6sf1	-1.0019	0.00341506	0.0544986
Egln3	-1.25071	0.00342398	0.0545647
Synpo	-0.933785	0.0034269	0.0545647
Ifitm3	-0.987573	0.00343567	0.054643
Rrp7a	1.30811	0.00344072	0.0546619
Acot2	1.23634	0.00348089	0.0552382
Zdhhc7	-1.29863	0.00350119	0.0554982
Ggh	-1.91682	0.00353117	0.0559109
Rapgef2	-0.998547	0.00355071	0.0559948
Strn	-1.01663	0.00355089	0.0559948
Eno3	0.885152	0.0035512	0.0559948
Cox19	1.35661	0.00355228	0.0559948
Ehbp1	1.00772	0.0036	0.0566779
Lpar1	-1.11052	0.00360361	0.0566779
Rad17	1.43761	0.00361737	0.0568312
Adamtsl2	-1.20488	0.00364636	0.0572232
Pdgfrl	-1.491	0.00366364	0.0574309
Frrs1	2.96823	0.00366906	0.0574523
Gm5077	-2.28515	0.00367688	0.0575111
Uqcrc1	0.94939	0.00371707	0.0580756
Ogfrl1	-1.11882	0.00372321	0.0581075
Rbm5	0.920949	0.00374762	0.0583216
Fndc1	-0.984251	0.00374897	0.0583216
Adamtsl4	1.05783	0.00374928	0.0583216
Msln	-2.4137	0.00375656	0.0583708
Plxnc1	1.19844	0.0037686	0.0584938
Llph	1.26545	0.00377688	0.0585582
B230216N24Rik	1.45515	0.00381	0.0590045
ENSMUSG00000051586	1.08218	0.003814	0.0590045
D930015M05Rik	2.79757	0.00384017	0.0593447
Ublcp1	1.21014	0.00385298	0.0594777
Tmsb4x	-0.942071	0.00386163	0.0595464
Gm17596	1.03585	0.00386872	0.0595909
Cd86	-2.71518	0.00390398	0.0600688
Ccdc21	-1.30829	0.00393108	0.0604201
Rarres2	-1.10416	0.0039532	0.0606942
Coq10a	1.18654	0.00396876	0.0608672
Zfp367	1.37037	0.0039736	0.0608755
Adap2	1.48304	0.0040144	0.0614341
Angptl7	-1.71376	0.00401913	0.0614403
Bscl2	1.60496	0.00403105	0.061556
Afap1l2	-1.66643	0.00408367	0.0622924
Prepl	-0.916359	0.00409207	0.0623535
Sh3rf1	-1.45088	0.00411633	0.0626014
Kcnh6	-2.41155	0.00411718	0.0626014
Apol7d	1.63523	0.00413899	0.0628657
Gm10481	0.967507	0.00415964	0.0631117
Fam13c	-1.25395	0.00421879	0.0639406
Nedd4l	1.02145	0.00422612	0.0639832
Slc6a9	-2.26213	0.0042345	0.0640417
Arhgdib	-1.40824	0.00425403	0.0642685
Layn	1.80933	0.00429088	0.0647218
Anpep	-1.02791	0.00429579	0.0647218
Nos3	1.29682	0.00429795	0.0647218
Rps25	1.2222	0.0043023	0.0647218
Epb4.1l4b	-3.02334	0.00431548	0.0648431
Nol6	1.48797	0.00432755	0.0648431
Zbed4	1.14925	0.00432853	0.0648431
C1rb	-1.57132	0.00432867	0.0648431
Kcna6	-1.90641	0.00437108	0.0653666
Hey2	-2.06798	0.00437435	0.0653666
Ccdc85a	-2.17994	0.00437746	0.0653666
Arhgap24	1.24049	0.00440488	0.0656458
Pkd1	-1.01751	0.00440605	0.0656458
Jazf1	-1.38118	0.00441005	0.0656458
Gng2	1.01147	0.00441731	0.0656849
Rpa1	1.11495	0.00442491	0.0657289
Esr1	-2.13636	0.00444329	0.0658648
Irs2	1.39904	0.00444378	0.0658648
Gtf2b	1.5655	0.00445187	0.0658648
Ndrg3	-1.26774	0.00445265	0.0658648
Sstr4	-3.05885	0.00446316	0.0659515
Immp1l	1.17704	0.00448633	0.0662248
Isca1	0.891267	0.0045096	0.0664991
Tbc1d14	-1.68401	0.00452678	0.0666829
Npas4	-3.64451	0.00456612	0.0671927
Adamts1	-1.20367	0.00458174	0.0673525
H2-K1	-1.27147	0.00462718	0.06795
Slc4a8	-2.53456	0.00465705	0.0683179
1190002N15Rik	-1.24348	0.00468011	0.0685851
Chchd5	1.54392	0.00469149	0.0686809
Rnf139	1.10641	0.0047285	0.0691101
Acyp1	1.46575	0.00473491	0.0691101
Mtr	1.25343	0.00473544	0.0691101
Fitm1	-1.26243	0.00476067	0.0694069
Zfp185	-2.5328	0.00476844	0.0694487
Creb3l1	-1.04581	0.0047974	0.0697713
Npy1r	1.20312	0.00480145	0.0697713
Aatk	-1.92234	0.00480963	0.0697713
Sdpr	0.88821	0.00481029	0.0697713
4732415M23Rik	2.68546	0.00481624	0.0697863
Cnp	-1.17598	0.00482551	0.0698491
Golga1	1.05755	0.00484204	0.0700169
Hba-a2	-1.63841	0.00485026	0.0700642
Rbbp6	1.00655	0.00486122	0.0701511
Gm11652	-2.66655	0.00487994	0.0703496
Nov	-1.26216	0.00488499	0.0703508
Nbl1	-1.97621	0.00489346	0.0704012
Gm2810	2.24641	0.0049045	0.0704809
Art1	1.46292	0.00490894	0.0704809
Gm12295	1.25485	0.00492024	0.0705716
Zcrb1	1.20653	0.00497195	0.0712353
Neto2	-1.20801	0.00497657	0.0712353
Ece1	0.936325	0.00498551	0.0712913
Sox12	1.57231	0.00499952	0.0714196
Gpt2	-1.50555	0.00503311	0.0717796
4930455H04Rik	1.39813	0.00504351	0.0717796
Mprip	-0.898075	0.00504453	0.0717796
Gm13768	-2.59559	0.00504712	0.0717796
Itpkb	-1.03752	0.00505109	0.0717796
Polr2e	1.42092	0.00505511	0.0717796
Ppp1r12a	-0.975366	0.00506664	0.0718713
Dcaf6	0.997243	0.00507662	0.0719407
Slc5a3	1.08666	0.00510417	0.072259
Gm15518	2.41164	0.00512519	0.0724841
Large	-1.07862	0.00518203	0.0732149
Tsen15	-1.5525	0.00519736	0.0732861
Meis3	-1.72238	0.00520135	0.0732861
Cbwd1	1.98913	0.00520259	0.0732861
Smarce1	0.951301	0.0052775	0.0742676
Sgca	-1.09628	0.00529381	0.0744232
Qrsl1	1.4856	0.00533307	0.0749008
Eif5a	0.921808	0.00535763	0.0751713
Pccb	1.18938	0.00540487	0.0757591
Lxn	-1.55844	0.0054433	0.0762223
Gm5113	1.6047	0.00547046	0.076527
Pwwp2a	-1.09982	0.0054872	0.0766855
Mylip	-1.55196	0.00549682	0.0767285
Acot13	0.921787	0.0055011	0.0767285
Rnf141	1.54076	0.00554396	0.0771803
Igf1r	1.22597	0.00554439	0.0771803
Mgat3	-1.74861	0.00555141	0.0772022
Srf	1.12528	0.00556003	0.0772075
Mrvi1	1.12278	0.00556269	0.0772075
Purb	0.952946	0.00557957	0.077366
Pilra	2.42005	0.0056198	0.0778477
Impa1	1.19615	0.00562563	0.0778523
E2f3	1.15333	0.00567081	0.078401
Dnajb4	-0.898103	0.00567903	0.0784381
Ctla2a	1.29331	0.00569752	0.078617
Mapk7	-1.66332	0.005715	0.0787814
Rev1	1.02527	0.00573201	0.0788899
Kif26b	2.04989	0.00573401	0.0788899
Golga2	1.03356	0.0057562	0.0791184
Ptk2b	-1.61193	0.00578258	0.0793671
Csrp1	-1.12575	0.00578549	0.0793671
Lrrfip1	0.937105	0.00579932	0.0794799
Cst3	-0.915463	0.00582874	0.0798058
Ldb1	1.11465	0.0058383	0.0798596
Bhlhe40	1.13618	0.00584431	0.0798648
Ablim2	-1.08691	0.00587208	0.080167
Nans	2.15356	0.00588609	0.0802203
Abca8b	-1.20693	0.00588731	0.0802203
Zfp329	-1.13419	0.005943	0.0807634
Tmem100	1.18251	0.00594381	0.0807634
Bgn	-0.996442	0.00594467	0.0807634
C1qc	-1.20208	0.00594996	0.0807634
Uso1	0.92479	0.00596658	0.0809114
Scd1	-1.25749	0.00598089	0.0809138
Sssca1	2.22083	0.00598281	0.0809138
Cux2	2.22756	0.00598389	0.0809138
Ezr	-1.19289	0.00599227	0.0809261
Apoe	1.11234	0.00599622	0.0809261
Timm23	1.08229	0.00603574	0.0813335
Hace1	1.26146	0.00603788	0.0813335
Itga10	-2.46741	0.00606773	0.0816025
Chst4	-2.71092	0.00607547	0.0816025
Eaf1	1.21772	0.00608374	0.0816025
Gm10080	-1.24003	0.00609088	0.0816025
Tll1	1.97655	0.0060918	0.0816025
Pdp1	-1.25298	0.00609675	0.0816025
Ildr2	-1.49833	0.00610719	0.0816025
Slmo2	1.01061	0.00610788	0.0816025
Sspn	1.00844	0.00611173	0.0816025
Gm12002	-2.87383	0.00611544	0.0816025
Edf1	1.04847	0.00612992	0.0817187
Dnpep	1.19392	0.00613568	0.0817187
Shb	1.62254	0.00619234	0.082361
Fam84a	-2.9268	0.00619553	0.082361
Gm16983	0.906765	0.00621018	0.0824437
Drd2	2.77546	0.00621338	0.0824437
Gm10121	0.871934	0.0062434	0.0827644
Sar1b	1.09717	0.00625169	0.082797
Luc7l3	-0.865529	0.00626529	0.0828357
Kcnv2	2.79059	0.00626749	0.0828357
4632404H12Rik	1.98663	0.00627505	0.0828357
Cab39	0.969425	0.006278	0.0828357
St3gal6	0.883948	0.00629855	0.0830295
Itga7	-1.10135	0.00632752	0.0831837
Prkcd	-1.75768	0.00632771	0.0831837
Oasl2	-1.60788	0.00632785	0.0831837
Ptpn11	-0.989501	0.0063528	0.0834342
Gm13767	-2.5431	0.0063741	0.0836364
Tspan11	-2.78785	0.00638775	0.083738
Snx1	-1.09702	0.00640269	0.0838562
Twf2	1.40123	0.0064101	0.0838758
Abi3bp	-1.32075	0.00642752	0.0839403
Cdr2l	1.40773	0.00643249	0.0839403
Pacs2	-1.05746	0.0064328	0.0839403
Cep63	1.16349	0.00646112	0.0842323
Mtap1b	-0.85808	0.00647901	0.0843879
Thbs4	3.09676	0.00650257	0.0845857
Gm3200	1.08167	0.00650613	0.0845857
Ifltd1	1.00027	0.00653723	0.0849121
Acpl2	-1.71375	0.00655314	0.0850408
Col5a1	-0.943339	0.00658463	0.0853713
Zfp866	-1.21638	0.00659247	0.0853939
Seh1l	-1.0777	0.00659843	0.0853939
Esco1	1.03839	0.00661734	0.0855605
Usp20	1.44031	0.0066598	0.086031
Fam135a	-0.985478	0.00670367	0.0865188
Oxa1l	0.899736	0.00675272	0.0870303
Vegfa	0.925062	0.00675802	0.0870303
Ccrl2	-1.53215	0.00676173	0.0870303
Pknox2	-1.26534	0.00677369	0.0871052
Ak2	1.33183	0.00678571	0.0871178
Ppp2r4	-1.0705	0.00678696	0.0871178
Pank3	-1.02871	0.00684412	0.0877334
Slc2a3	-2.61516	0.00684789	0.0877334
Gcom1	1.04766	0.00685458	0.0877334
Gstm2	-1.21111	0.00685969	0.0877334
Plekhg3	-1.40713	0.00688222	0.0879422
Slitrk6	-1.49892	0.00689207	0.0879888
Gm17456	-2.30788	0.00693438	0.0884492
Peg10	-2.43111	0.00694534	0.0884584
Pdrg1	1.08841	0.00694993	0.0884584
Ubr1	0.868705	0.00695382	0.0884584
Itga11	-1.65026	0.00701158	0.0891123
Lum	-1.03001	0.00701781	0.0891123
Mn1	-1.31154	0.00703263	0.0892206
Pi16	-1.17428	0.00704051	0.0892407
Pgm5	0.931405	0.00707885	0.0896465
Gm2023	-1.89694	0.00711041	0.0899539
Adamts8	1.72108	0.00711582	0.0899539
Dnaja4	0.928518	0.00713844	0.0901594
ENSMUSG00000093098	1.48122	0.00716135	0.0903682
Slbp	1.29994	0.0071937	0.0906516
Gria3	-1.37728	0.0071966	0.0906516
Ykt6	1.18222	0.00730808	0.0919372
Ubn2	0.814204	0.00731164	0.0919372
Wwtr1	0.822752	0.00733168	0.0921015
Cnksr2	-2.45596	0.0073377	0.0921015
Cdk9	1.19435	0.00735194	0.0921985
Extl1	1.32004	0.00738619	0.0925461
1500035N22Rik	2.25168	0.0074039	0.0926473
Abcg4	-2.39237	0.00740734	0.0926473
Hip1	0.983493	0.00742168	0.0927448
Trrap	0.827966	0.00746788	0.09324
Rgs3	1.04192	0.0074893	0.0934251
Slc4a1	-2.39198	0.00751524	0.0935923
Gm12522	1.11197	0.00751591	0.0935923
Vdac2	0.877928	0.00753367	0.093731
D130007C19Rik	2.88985	0.00755432	0.0938335
U2af2	-1.60922	0.00755515	0.0938335
2310042D19Rik	0.974996	0.00760389	0.0943562
Pzp	2.67554	0.00761059	0.0943566
Wdr26	0.923572	0.00764098	0.0946506
Palm	1.12927	0.00765854	0.0947853
Slc35f1	-1.33882	0.00769713	0.0951797
Rpsa	0.827542	0.00771448	0.0953111
Gyk	-1.16687	0.00773944	0.0955362
Asl	-2.28854	0.00775147	0.0955389
3110002H16Rik	0.979528	0.00775314	0.0955389
E2f7	2.05498	0.00776594	0.0955818
Mfap5	-1.02444	0.00777011	0.0955818
Ctnnb1	0.859873	0.00779629	0.0958206
Pfkfb2	1.00291	0.00781085	0.0959165
Usp36	1.07292	0.00789467	0.0968618
Ppp1ca	1.1105	0.00792225	0.097116
Syde2	0.994087	0.00793997	0.0972223
Elp2	-1.12691	0.00794464	0.0972223
Camk1	-1.16239	0.00797294	0.0974845
Pnkd	0.867771	0.00801197	0.0978772
Comt	0.907342	0.00804634	0.0981335
Palld	0.857148	0.00804679	0.0981335
Lrrn4	-2.53308	0.00809803	0.0986735
Slc22a15	1.84456	0.00811605	0.0988022
Slc30a5	1.40325	0.00812254	0.0988022
Gm16755	1.17681	0.00813857	0.0989122
Mreg	1.48231	0.00820203	0.0995805
Gm14290	-1.15506	0.00821011	0.0995805
Nfatc3	0.82947	0.00822381	0.0995805
Lrp1	-0.879246	0.00823351	0.0995805
Il1rap	-1.21211	0.0082405	0.0995805
Ptprb	-0.868395	0.008242	0.0995805
Mex3c	-0.973047	0.00824274	0.0995805
Papln	-2.38903	0.00826507	0.0997652
A930016O22Rik	1.09915	0.00828622	0.0999353
Uba3	0.936299	0.00831872	0.100242
Msr1	-1.47084	0.00834916	0.100523
Pla2g3	-1.63555	0.00838867	0.100897
Cklf	1.85293	0.00839444	0.100897
Pcsk6	-0.909724	0.00840181	0.1009
Slc2a1	1.26513	0.00841358	0.100956
Rbm20	1.0092	0.00844384	0.101227
Camk4	-1.51266	0.00845245	0.101227
Alpl	-1.34406	0.0084577	0.101227
A430018G15Rik	-1.87872	0.00846475	0.101227
Dio2	-1.34095	0.00850727	0.101517
Mau2	1.17806	0.00850959	0.101517
Lyn	1.01005	0.00851049	0.101517
Kctd15	-2.63385	0.00853241	0.101693
Lgr6	1.14704	0.00853969	0.101694
Pou2f1	0.830832	0.00856497	0.101877
Dok5	2.56047	0.00856941	0.101877
Gm4477	2.6239	0.0085832	0.101955
Mcm2	1.61869	0.00864142	0.102561
Lama4	0.810549	0.00866651	0.102772
Gm16378	0.873385	0.00872792	0.103414
Tbc1d4	0.985455	0.00874357	0.103513
0610007P08Rik	1.02624	0.008763	0.103657
Litaf	-1.39363	0.00877794	0.103747
Ppap2b	0.836862	0.00881047	0.104037
Pramef8	1.61917	0.00881718	0.104037
Atp11a	0.818415	0.00883023	0.104039
Mettl3	-1.40684	0.00883205	0.104039
Ddx6	0.864306	0.00887691	0.104481
Lama2	-0.872545	0.00894176	0.105073
0610009E02Rik	1.4807	0.00894208	0.105073
Lix1	1.91417	0.00896789	0.105289
Fcgr3	-1.69674	0.00898407	0.105392
Tarsl2	-1.11948	0.00901654	0.105685
Pdha1	0.872548	0.00903977	0.10587
Coq4	1.76051	0.00906458	0.106041
Cpt1a	-0.917944	0.00906936	0.106041
Ndufa3	1.16987	0.00908194	0.106101
9330158H04Rik	1.0402	0.00913302	0.106473
Hba-a1	-1.32873	0.00913474	0.106473
Mtrr	-1.42543	0.00913636	0.106473
Aarsd1	1.21016	0.00917796	0.10687
Osbpl9	-0.838711	0.00922069	0.107279
Plekhh2	-1.06104	0.00926717	0.107732
Peli2	-1.22362	0.0093144	0.108192
Heatr7b1	-1.8915	0.00933695	0.108342
Efhd2	-0.9793	0.00934257	0.108342
Ms4a4d	-1.58847	0.00937422	0.10843
2310044H10Rik	0.920432	0.00939028	0.10843
Fam129a	-1.02684	0.00939298	0.10843
Ssbp3	0.993739	0.00940211	0.10843
Agt	-1.71717	0.00940285	0.10843
Atp1b1	-0.894088	0.00940368	0.10843
Fst	-3.37372	0.00940375	0.10843
F8a	2.08594	0.0094163	0.108442
Emr1	-1.52712	0.0094201	0.108442
Gars	0.979694	0.00943221	0.108493
Slc20a2	0.817352	0.00945286	0.108643
Prdx5	0.867418	0.0094755	0.108815
Mamdc2	-1.4002	0.00953042	0.109244
Tgfb3	-1.06494	0.00953506	0.109244
Dnm1l	0.885112	0.00953603	0.109244
Cav1	-0.814106	0.00954652	0.109276
Kcnab1	-1.90739	0.00958922	0.109633
Trim2	-0.966467	0.0095932	0.109633
Prosc	1.11824	0.00960142	0.109639
Ctsc	-1.04348	0.00961813	0.109741
Arl8a	-1.14459	0.00969656	0.110547
Gpr126	1.09341	0.00971576	0.110677
6720401G13Rik	-1.80727	0.00973867	0.110849
Xpa	1.50794	0.00976592	0.111003
Bend4	-1.08454	0.00977037	0.111003
Gm9144	1.33309	0.00977569	0.111003
Ltbp3	-0.936718	0.00979785	0.111165
Ccl19-ps1	-2.61973	0.00987126	0.111909
Il13ra1	-1.11699	0.00998706	0.113028
Ccl19-ps3	-3.31827	0.00999155	0.113028
Mad2l1bp	-2.44947	0.0100001	0.113028
Pak4	-1.29799	0.0100019	0.113028
Dusp8	-1.60153	0.0100634	0.113554
Spr	1.97194	0.0100645	0.113554
Postn	0.78966	0.0100801	0.11364
Hook1	1.58145	0.0100907	0.113669
Epb4.9	2.0166	0.0101002	0.113686
0610010F05Rik	-1.23975	0.0101089	0.113693
Nckap1l	-1.37219	0.0101725	0.114318
Mmp14	0.860257	0.0102042	0.114583
Gja4	-1.48241	0.0102136	0.114597
S100a10	-1.03364	0.0102364	0.114763
Tnni1	1.27083	0.0102476	0.114798
Jhdm1d	0.87349	0.0102865	0.115142
Il16	-1.81028	0.0103203	0.11543
Naa25	1.05194	0.010341	0.115569
Tars	1.33181	0.0103737	0.115757
Cadm2	-2.58282	0.0103741	0.115757
Pcdhb14	-1.43867	0.0104046	0.116006
Slc26a3	-2.59417	0.0104147	0.116027
Lrp8	1.16014	0.0104307	0.116114
Cspg4	-1.12766	0.0104511	0.11625
Gcn1l1	1.01934	0.0105254	0.116925
Paip2b	1.16171	0.0105283	0.116925
D17Wsu104e	1.09648	0.0105718	0.117316
Cdh3	-2.56567	0.0106725	0.118252
Gm13481	2.77119	0.0106829	0.118252
Rsrc1	-0.97516	0.010687	0.118252
Mrrf	1.21309	0.0106895	0.118252
Cd300lg	1.00516	0.010714	0.118255
Rnf135	-2.0692	0.0107141	0.118255
Gm10288	1.08986	0.0107148	0.118255
Sh3bgr	0.869699	0.01076	0.118661
Cmah	-1.27084	0.0107859	0.118854
4930455C21Rik	1.22299	0.0108128	0.118937
Csnk1g2	1.01254	0.0108148	0.118937
Ccnt1	-0.851904	0.0108185	0.118937
Gm15530	1.61359	0.0108544	0.119152
Shank3	1.00913	0.0108686	0.119152
Eif3b	1.13454	0.0108696	0.119152
Car4	-2.52412	0.0108717	0.119152
Szt2	1.05488	0.0109175	0.119561
Gm11206	1.97109	0.0109615	0.11995
Gm10327	1.1912	0.0109722	0.119975
Nrxn3	2.83076	0.0109843	0.120015
Pigf	1.15938	0.0110037	0.1201
Chic1	-1.31915	0.0110091	0.1201
Mrpl39	1.04881	0.0111059	0.121063
D14Ertd449e	-1.38221	0.0111419	0.12136
Ola1	1.02447	0.0111503	0.12136
Cdk18	-1.76892	0.0111625	0.1214
Hoxb3	-2.29906	0.0111713	0.121402
AK157302	0.98578	0.0111816	0.121421
Cox6a2	1.17925	0.0111982	0.121502
D930016D06Rik	1.23459	0.0112102	0.121502
Rgs5	-1.07217	0.0112148	0.121502
Gm12350	0.909613	0.0112734	0.121917
A830073O21Rik	1.49331	0.0112768	0.121917
Cbx2	1.86303	0.0112789	0.121917
Gm13654	0.881848	0.0112875	0.121917
Zbtb42	2.27836	0.0113119	0.122088
As3mt	1.68585	0.0113244	0.12213
Rpsa-ps9	0.891319	0.0113442	0.12225
Chd7	0.919405	0.0114648	0.123347
Gabra3	-2.91758	0.0114665	0.123347
Aldh4a1	1.70699	0.0114722	0.123347
Eml3	-1.67827	0.0114929	0.123477
Myo1d	-0.999753	0.0115738	0.124251
Rnf181	-1.03699	0.0116077	0.124522
4921504A21Rik	-1.94577	0.011634	0.124709
Akna	1.38128	0.0116504	0.12479
Esyt2	-0.933806	0.0116832	0.125048
Kcna4	1.38774	0.0117505	0.125673
Igf2bp3	1.14214	0.011763	0.125712
Mir133a-1	2.36186	0.011827	0.12623
Fbxl17	-0.94688	0.0118302	0.12623
Mrpl51	0.888228	0.0118382	0.12623
Dusp14	-2.49115	0.0118653	0.126424
Lnx1	-1.24963	0.011888	0.12657
Calcrl	0.816789	0.0119291	0.126912
BC018507	0.802409	0.012053	0.128134
Cct6a	0.914375	0.0121486	0.129054
C77370	2.85832	0.0121821	0.129312
Gm14636	-2.43616	0.0122045	0.129454
Iqgap2	-1.30279	0.0122363	0.129694
Trp53	0.942767	0.0122722	0.129977
Srsf7	0.935881	0.0122882	0.130049
Tnfaip6	-2.08931	0.0122985	0.130062
Csgalnact1	1.5255	0.0123543	0.130408
Mon2	0.792184	0.0123619	0.130408
Itga6	0.780181	0.0123673	0.130408
Ubtf	1.19598	0.0123681	0.130408
Tns3	-0.868877	0.0123824	0.130462
Cdyl	1.53222	0.0123987	0.130537
1110038D17Rik	1.28339	0.0124237	0.130607
B230219D22Rik	0.84023	0.0124239	0.130607
Ddx26b	-0.928178	0.012495	0.131258
Slc25a40	-1.26908	0.0125365	0.131584
Ubr2	-0.837545	0.0125446	0.131584
Dcaf10	1.04156	0.0126063	0.132133
Ctdsp1	0.858341	0.0126583	0.13258
Mak16	1.34387	0.0127057	0.132865
Srgn	-1.61063	0.0127102	0.132865
Hspb6	-0.882591	0.0127136	0.132865
9130011E15Rik	1.36361	0.012739	0.133032
Cacna1h	-2.37	0.0127516	0.133066
Rgma	-0.947867	0.012761	0.133066
Manf	-1.09486	0.012792	0.133197
Ap2m1	0.823476	0.0127945	0.133197
Acp2	-0.953233	0.0128018	0.133197
Clint1	0.88019	0.0128118	0.133203
Atpaf1	-0.880802	0.0128675	0.133684
Slc46a3	1.98915	0.0129057	0.133983
Gm16629	1.58809	0.0129381	0.134221
Prcp	1.11274	0.0129535	0.134259
1110051M20Rik	0.982539	0.0129607	0.134259
Rab31	-1.02255	0.0129776	0.134323
Paip2	0.988032	0.0129883	0.134323
Map3k2	-0.862905	0.0129953	0.134323
Serf1	2.29515	0.0130613	0.134815
3110053B16Rik	-1.6679	0.013062	0.134815
Elavl1	0.812186	0.0130813	0.134916
Gm16298	2.85059	0.0131405	0.135428
Cdk6	1.22692	0.0131686	0.135521
Mat2a	0.796254	0.013182	0.135521
Nenf	1.12943	0.0131824	0.135521
Hbb-b1	-1.47499	0.0131877	0.135521
Gm17477	-1.54477	0.01327	0.136268
Bcat1	-2.22882	0.0132826	0.136282
Cabyr	-2.37937	0.0132907	0.136282
Ldlrad3	-1.06678	0.013306	0.13634
Slx4	1.46187	0.0133414	0.136586
Plekha2	0.932108	0.0133492	0.136586
Fbln5	-0.834482	0.0133872	0.136875
Scarb2	-1.10026	0.0134228	0.137141
Rfk	0.952252	0.0134449	0.137191
Smad7	0.834237	0.0134471	0.137191
Prox2	-2.06757	0.0134625	0.137249
Pkd2	-0.822014	0.0134844	0.137291
Ybx1	0.84654	0.013486	0.137291
Ogn	-0.767615	0.0134972	0.137307
4930474H06Rik	-1.52131	0.0135894	0.138122
Mras	-1.32691	0.0136062	0.138122
Akap17b	-1.44335	0.0136066	0.138122
Cxcl12	-0.980264	0.0136498	0.138399
Parvb	0.786965	0.0136558	0.138399
Rpl37	0.842012	0.0136696	0.138399
Ctnnal1	-0.897473	0.0136729	0.138399
Lmo7	0.927726	0.0137083	0.138545
Gpbp1l1	0.773464	0.0137091	0.138545
Ctnna1	0.856747	0.0137204	0.138545
Nkx2-5	1.74026	0.0137265	0.138545
5031434C07Rik	-2.56008	0.0137939	0.139127
Kpna2	0.911136	0.0138422	0.139515
Ppp1r10	-1.09122	0.0138974	0.139829
Nox4	-1.08954	0.0139001	0.139829
Tmem35	-1.67684	0.0139029	0.139829
St8sia2	1.59875	0.013948	0.140118
Hlcs	1.59606	0.0139514	0.140118
4933407C03Rik	-0.87772	0.013975	0.140183
Xrn2	0.943612	0.0139777	0.140183
Mapk8ip1	-1.58535	0.0140098	0.140406
Gm17200	1.64687	0.0140675	0.140884
Ext1	0.805278	0.0141159	0.141269
Maoa	-1.31607	0.0141312	0.141322
Prss35	-2.56443	0.014202	0.141929
Cops8	1.03508	0.0142243	0.142052
Ankrd16	1.17325	0.0142459	0.142162
Ptgds	2.77225	0.0142553	0.142162
Creb3l2	0.740798	0.0142763	0.142196
Cyfip2	-1.49067	0.0142788	0.142196
Cyp2j9	-1.89717	0.0142954	0.142261
Rpl22	0.984077	0.0143183	0.142389
Frs2	-0.955669	0.0143449	0.142553
Ctdspl2	-1.07888	0.0143681	0.142684
Krt19	-2.33439	0.0143809	0.142692
Map2k2	1.16114	0.014398	0.142692
Sgol2	1.53386	0.0143991	0.142692
Emp2	-0.82073	0.0144639	0.143034
P2ry12	-2.04316	0.0144682	0.143034
Sh2d3c	1.14375	0.0144689	0.143034
Gm10010	2.1523	0.0144739	0.143034
Rnaset2b	0.960504	0.0144878	0.14307
Nt5e	1.3765	0.0145232	0.14332
Bank1	-2.22497	0.0145365	0.143351
BC013529	-0.787558	0.0145753	0.143423
Hoxb4	-2.79288	0.014589	0.143423
Cdk5rap3	1.36577	0.0145913	0.143423
Neo1	-0.759534	0.0145965	0.143423
Tcap	-0.777376	0.0146003	0.143423
Asap1	-0.933061	0.0146045	0.143423
Rbpj	-0.842342	0.0146175	0.143452
Syn3	-0.823653	0.0146476	0.143648
Ubox5	-1.57205	0.0146973	0.144013
Ambra1	-0.960676	0.0147051	0.144013
H2-D1	-0.968806	0.0148079	0.144872
Myo5a	-0.798103	0.0148133	0.144872
9930111J21Rik1	-1.21101	0.0148839	0.145462
Vav3	1.02294	0.0149237	0.14575
Rp1	2.12353	0.0149465	0.145873
Lgi4	-1.58013	0.0149696	0.145997
Rmnd1	0.887273	0.0150074	0.146265
Gins2	-0.970191	0.0151232	0.147248
Glt8d2	-1.37245	0.0151307	0.147248
Cdc37l1	0.767946	0.0151394	0.147248
Ndufb5	0.885763	0.015161	0.14726
Capn5	-1.49065	0.0151679	0.14726
Bod1l	-0.850986	0.0151884	0.14726
Fzd4	-0.871655	0.0151913	0.14726
Arhgap42	0.91779	0.0151926	0.14726
Gm7665	-1.07103	0.0152223	0.147447
Drap1	0.906833	0.0153123	0.148218
Scmh1	-0.87714	0.0154254	0.14921
Calm2	0.782105	0.0154476	0.149323
Poldip2	1.01476	0.0155077	0.149802
Ifit3	-2.16814	0.0155469	0.150023
Hist3h2a	1.67412	0.0155517	0.150023
Upk1b	-2.00717	0.0156452	0.150821
Prpf18	-0.978381	0.0156717	0.150917
Pamr1	-1.26482	0.0156764	0.150917
Fnbp1	-0.828331	0.0156904	0.150949
Odf2l	1.33436	0.0157522	0.151442
Cox18	1.67488	0.0158335	0.152119
Lbh	-0.9096	0.0158715	0.152382
Dhh	-3.05227	0.0159145	0.152691
Ccdc123	1.51282	0.0159448	0.152878
Lrrc15	-2.5499	0.0159628	0.152947
Gpr180	1.07746	0.0159841	0.153048
Lbr	0.985091	0.0160074	0.153168
4930513N10Rik	-1.35756	0.016045	0.153423
Chchd3	0.812795	0.0161011	0.153856
Gm10110	0.989218	0.0161695	0.154406
Gm11716	2.39877	0.0162444	0.155017
Agbl2	-2.07471	0.016259	0.155051
Ccl19	-1.51931	0.016296	0.1553
Pdcd4	-0.91872	0.0163375	0.155591
Lrtm1	1.9557	0.0163591	0.155692
Epha1	-1.34662	0.0164297	0.156258
Nampt	0.931584	0.0164497	0.156328
Ncald	-1.40743	0.0164591	0.156328
Epb4.1l4a	-1.80918	0.0164741	0.156366
Atl3	-0.857609	0.016488	0.156393
Phc1	0.858001	0.0165029	0.156429
Rtn2	-1.19568	0.0166059	0.157301
Zfp874b	-1.205	0.0166599	0.157687
Etnk1	0.774247	0.0166791	0.157687
Fez2	-0.910326	0.01668	0.157687
Xirp1	0.760875	0.0166947	0.157721
Zfc3h1	-0.867166	0.0167733	0.158271
Gm4767	-2.05022	0.0167753	0.158271
Cspp1	-0.903772	0.0168137	0.158527
5730419I09Rik	0.995526	0.0168391	0.158661
Pcx	2.15803	0.0168724	0.15887
Slc7a8	-1.33785	0.016901	0.159034
Zfp59	-1.39963	0.0170154	0.160003
Hrsp12	2.83016	0.0170899	0.160375
Ly6a	-1.57361	0.0170906	0.160375
Trpc3	-1.67453	0.0171045	0.160375
Npr2	-0.918166	0.0171148	0.160375
Wfdc1	-1.29275	0.0171191	0.160375
Habp2	1.43196	0.0171229	0.160375
Myo10	-1.03274	0.0171405	0.160399
Gmpr	1.08854	0.017148	0.160399
Suv39h2	-2.09148	0.0171703	0.160501
Dock11	-1.0363	0.0171925	0.160575
Ivns1abp	0.875854	0.0172061	0.160575
Pnpla2	0.774501	0.0172122	0.160575
D10Wsu102e	1.29172	0.0172459	0.160784
Tpbg	-1.73712	0.0172808	0.161004
Agpat3	0.850623	0.0172991	0.161068
Slc16a10	0.887512	0.0173435	0.161375
Exoc4	0.850515	0.0173808	0.161616
Wasf1	2.03079	0.0173937	0.16163
Rian	-0.850606	0.0174387	0.161942
Lactb2	-1.06685	0.0174634	0.161956
Ddx60	-1.73779	0.0174741	0.161956
Srsf9	-1.30132	0.0174744	0.161956
Asap2	-0.858064	0.0175345	0.162406
Ncrna00085	-0.981476	0.0176568	0.163432
Dtx4	-0.998566	0.017696	0.163542
Gm15417	1.80782	0.0177022	0.163542
Zfp808	-1.42645	0.017705	0.163542
Cadm1	-1.48783	0.0177148	0.163542
Usp28	0.77172	0.0177457	0.163628
Gm12919	1.46003	0.0177473	0.163628
Ly6e	-1.1074	0.0177652	0.163649
4930523C07Rik	-1.13412	0.0177726	0.163649
Bicd1	-0.961556	0.0178157	0.163939
Etl4	-0.758082	0.0178294	0.163958
Lyve1	1.734	0.0178897	0.164406
Rsad1	1.8883	0.0179251	0.164625
4930466I24Rik	-3.04838	0.0179502	0.164749
Fam122b	1.64829	0.0179751	0.16487
Gm1337	-2.25744	0.0179893	0.164894
Cyp2s1	-2.16056	0.0180088	0.164902
Zfp52	-1.50406	0.0180134	0.164902
Me3	-0.810252	0.0180378	0.165018
Ppard	-1.00846	0.0181007	0.165301
Ddhd2	0.94055	0.018117	0.165301
Tinagl1	-1.22076	0.0181189	0.165301
Rasl11b	1.01325	0.0181225	0.165301
Csf1	-1.06311	0.018127	0.165301
4930481A15Rik	1.2546	0.0183117	0.166836
Crtc3	-0.93028	0.0183189	0.166836
Gm10036	1.06131	0.0183765	0.167254
Dab2ip	-0.886377	0.0184008	0.167367
Jup	0.795324	0.0184336	0.167558
Fam110b	1.30094	0.0184671	0.167755
Ankra2	-1.31242	0.018518	0.168109
A730049H05Rik	1.18898	0.0185861	0.16862
Plce1	-0.844863	0.0186431	0.168954
Ttyh1	-1.56661	0.0186468	0.168954
Necap1	0.996908	0.0186765	0.169016
Chmp3	-0.92067	0.0186775	0.169016
Gm17245	-1.27517	0.0187146	0.169154
Ssx2ip	1.1541	0.0187167	0.169154
Rassf3	-0.882876	0.0188465	0.170219
Zfp295	1.1072	0.0188744	0.170362
Mark1	-1.54757	0.0189076	0.170444
Kitl	-0.847175	0.018912	0.170444
Gm9746	-1.13598	0.0189195	0.170444
Fblim1	-0.733304	0.0190865	0.171839
Tmem33	-0.841857	0.0191115	0.171919
Ehmt1	0.822097	0.0191254	0.171919
Sumo2	0.948235	0.0191318	0.171919
4933415A04Rik	-2.04727	0.0192131	0.172541
Tmem150b	-2.48556	0.0192696	0.172938
Pxn	-0.839606	0.0193253	0.173328
Stx3	1.13617	0.0193503	0.173423
Ssbp1	0.888336	0.0193603	0.173423
Scml2	-1.53219	0.0193962	0.173539
Tet1	0.800592	0.0193978	0.173539
2810055G20Rik	1.39701	0.0194178	0.173609
Slc7a2	-1.15509	0.0194851	0.173991
4933403F05Rik	0.744504	0.0194966	0.173991
Gm5526	-0.833527	0.0194974	0.173991
Sh2b1	0.952316	0.0195275	0.174032
Plekhb1	-1.64943	0.019542	0.174032
Dhdh	1.12524	0.0195508	0.174032
Zfp384	0.931421	0.0195512	0.174032
Zbtb33	1.02591	0.0196029	0.174384
Adamts2	-0.897568	0.0196439	0.174534
Tecpr1	1.07489	0.0196444	0.174534
Fam107b	1.1837	0.019669	0.174643
Adipor2	0.835846	0.0196816	0.174645
Car5b	-2.04087	0.0197033	0.174728
Mllt10	1.04831	0.0197436	0.174976
Tsc22d4	-0.887349	0.0199151	0.176386
Trim44	-0.733562	0.0199485	0.176571
1110001J03Rik	0.977563	0.0199693	0.176645
4933431K23Rik	-0.922071	0.020015	0.176938
Ttll7	-1.43714	0.0200362	0.177016
Cdk7	0.758421	0.0200995	0.17737
Apold1	1.4807	0.0201092	0.17737
Dvl3	0.964779	0.0201254	0.17737
Vars	1.53586	0.0201264	0.17737
Ttc39b	0.891787	0.02015	0.177468
Rtel1	1.26582	0.020197	0.177614
Atp6v1c1	-1.01456	0.0202272	0.177614
Puf60	1.13201	0.0202322	0.177614
Gnas	0.766851	0.0202335	0.177614
Ddost	0.807923	0.0202408	0.177614
Thap7	-1.85744	0.0202623	0.177614
Hif1an	0.87837	0.0202662	0.177614
Sfxn2	1.90765	0.0202669	0.177614
Cd72	1.22152	0.0203092	0.177796
BC027231	-1.03351	0.0203127	0.177796
Clec3b	-2.05765	0.0203256	0.177799
Alms1-ps1	2.02466	0.0203496	0.177899
Brd9	1.05428	0.0203634	0.17791
Ptpn4	-0.983242	0.0203938	0.178066
Selenbp1	0.859799	0.0204868	0.178706
Gm11793	1.27077	0.0204924	0.178706
Tie1	1.02267	0.0205329	0.17895
B230354K17Rik	-1.29976	0.020579	0.179142
Swap70	-1.14161	0.0205803	0.179142
Minpp1	1.22016	0.0207018	0.180089
Rsph3b	0.97291	0.0207327	0.180248
Abhd2	0.750225	0.0208958	0.181554
Meg3	-1.03518	0.020939	0.181818
Zfp84	-1.19735	0.0209771	0.182025
Agtrap	1.26917	0.0209961	0.182025
Rnf7	1.04757	0.0210014	0.182025
Cidea	-1.7679	0.0210269	0.182134
Chst11	1.25205	0.0211325	0.182937
Pdgfd	-1.21435	0.0211554	0.183024
Tbkbp1	1.5769	0.0211766	0.183095
Sh3bp5l	0.988148	0.0212081	0.183256
Rps25-ps1	1.10185	0.0212918	0.183867
Gon4l	0.821339	0.0213062	0.18388
Mme	-2.29853	0.0213541	0.184117
Eprs	0.798275	0.0213597	0.184117
9130011J15Rik	0.922793	0.0214885	0.185097
Zfp870	-1.54539	0.0214996	0.185097
Adpgk	1.32431	0.0215203	0.185164
Gata6	-0.895087	0.021553	0.185332
Clcc1	0.948667	0.0217419	0.186833
Dennd4b	0.981595	0.0217539	0.186833
Rps9	0.778797	0.0218111	0.187211
Ehd4	0.795409	0.0218703	0.187605
Ube2j2	1.3329	0.0218899	0.18766
Capn6	1.49616	0.0219382	0.187961
Gm10930	-1.14275	0.0219688	0.18801
Gatm	-1.27954	0.0219706	0.18801
Gm3362	0.801788	0.0219955	0.18811
Elac1	-1.39559	0.0220556	0.18848
Nat8l	1.25706	0.0220678	0.18848
Gm16440	-1.91543	0.0220787	0.18848
Tnfrsf11a	-1.76502	0.0221258	0.18876
9630033F20Rik	1.21209	0.0221395	0.18876
Tmem178	-2.12723	0.0221591	0.18876
Gm15648	-0.96813	0.0221647	0.18876
Nt5c2	-0.971661	0.0222089	0.18878
Otud4	-0.741868	0.0222211	0.18878
Tmem38b	1.05652	0.0222251	0.18878
Tyrobp	-1.7415	0.0222368	0.18878
Snx21	-1.20727	0.0222447	0.18878
Brd8	0.904917	0.022247	0.18878
Qsox1	0.936474	0.0222757	0.18891
Gm5921	0.789513	0.0223031	0.188976
Gm15035	1.76725	0.0223102	0.188976
Ccdc34	1.06483	0.0223268	0.189004
Tnfrsf22	-1.68184	0.0224191	0.189672
Adssl1	1.25932	0.0224944	0.190088
Clec11a	-2.16614	0.0224951	0.190088
Dleu2	-0.875787	0.0226035	0.190887
Notch1	0.875521	0.0226165	0.190887
AU021092	-1.78915	0.0226455	0.190938
F3	-1.56838	0.0226496	0.190938
Srp14	0.846327	0.0226707	0.191003
Timm8b	0.974383	0.0226976	0.191116
6530418L21Rik	-0.836951	0.0227882	0.191765
Tek	0.767149	0.0228216	0.191932
Zfp229	-0.989628	0.0228589	0.192131
Zc3hav1l	0.9039	0.0228779	0.192177
Ptgr2	0.887235	0.022901	0.192205
Ezh2	0.971597	0.0229169	0.192205
Prrc2b	0.73902	0.0229219	0.192205
Ephb3	-1.28515	0.0229632	0.192437
Wdr20a	1.23059	0.0229922	0.192508
Tiam1	-1.01143	0.0229988	0.192508
Slc12a6	-0.772765	0.0230248	0.192612
Idh2	0.726648	0.0230678	0.192769
Gm12276	1.98011	0.0230708	0.192769
Clmn	-1.91662	0.0231737	0.193515
Creb5	-1.09558	0.023201	0.193629
Zfp423	-0.99335	0.0232507	0.193929
Megf6	0.969754	0.0232871	0.194118
Whsc2	0.861685	0.0233762	0.19466
Pdhx	0.811501	0.0233795	0.19466
Arrdc3	0.960584	0.0234162	0.194751
Rap1b	-0.934178	0.0234194	0.194751
Zfp612	1.35402	0.0234408	0.194751
Mmp2	-0.832247	0.0234454	0.194751
Gm13179	-1.46769	0.0235581	0.195544
Cldn12	0.81133	0.0235684	0.195544
9130019O22Rik	1.81332	0.0236237	0.195801
Intu	0.997768	0.0236271	0.195801
Dock10	-0.967177	0.0236649	0.196
Paxip1	1.06298	0.0236936	0.196123
Ntrk2	-2.53405	0.0237129	0.196161
Tspyl5	-1.54946	0.0237259	0.196161
Gnai1	-0.841936	0.023778	0.19646
9030025P20Rik	0.872742	0.0237955	0.19646
Hist1h1c	-0.978428	0.0238036	0.19646
Ank2	0.756392	0.0238424	0.196665
Arl5a	0.798537	0.0238808	0.196867
Tmtc1	0.709284	0.0239103	0.196996
Tecpr2	1.26436	0.0239431	0.197151
Srsf10	-0.709945	0.0239794	0.197194
Rxrg	-1.85817	0.0239796	0.197194
Tbxas1	-1.60117	0.02399	0.197194
Gas7	-0.793093	0.0240326	0.197429
Bmx	1.03967	0.024093	0.197811
Polq	1.97642	0.0241153	0.19788
Itpr3	-1.18621	0.0242981	0.199264
Zfp27	-1.19325	0.0243571	0.199632
Arfgef1	0.701357	0.0245041	0.200461
Maob	-0.856173	0.0245234	0.200461
Usp13	0.729856	0.024525	0.200461
Gm11007	-0.888682	0.0245421	0.200461
9430020K01Rik	-0.798139	0.0245451	0.200461
Trim27	1.33684	0.0245463	0.200461
Map1lc3b	0.749075	0.0245572	0.200461
Gm5431	-1.66624	0.0245875	0.200495
Plekha6	-0.818221	0.0246001	0.200495
Spata6	-1.05374	0.0246038	0.200495
2510012J08Rik	1.61827	0.0246279	0.200576
Stk11ip	-1.69468	0.0246597	0.20072
Stag1	0.781509	0.0247128	0.201036
Zfp949	1.32249	0.0247452	0.201185
6720463M24Rik	1.53121	0.0247677	0.201252
Tkt	1.14585	0.0248359	0.201691
Dock3	-1.74879	0.0249031	0.20212
Clic5	-0.746066	0.0249352	0.202218
Gm10721	-2.86948	0.0249437	0.202218
Ndufaf3	-1.10305	0.0250956	0.203312
Cyp4b1	-2.09889	0.0251073	0.203312
Gemin7	1.42225	0.0251513	0.203552
Incenp	1.75985	0.0252613	0.204325
Lrch3	-0.723276	0.0253347	0.204802
Myh6	0.736758	0.0253713	0.204981
Mtf1	0.828062	0.0254002	0.205097
Abcf1	0.869336	0.0255247	0.205986
Col5a3	-1.11342	0.0255694	0.206229
Pnpla3	-1.0587	0.0256375	0.20666
Med28	-1.09334	0.0256676	0.206786
Edn1	-1.13863	0.0257312	0.207124
Dock2	-1.28577	0.0257454	0.207124
Adk	-1.13066	0.0257535	0.207124
Mdk	0.939468	0.025814	0.207493
Zfp26	-0.87506	0.0258487	0.207654
Fxyd3	-1.74111	0.0259221	0.208126
Ccl9	-2.02054	0.0259417	0.208165
Myof	-0.808917	0.0259964	0.208486
Dido1	0.700552	0.0261187	0.209349
Cttnbp2nl	-0.790492	0.0262625	0.210315
Mfap4	-0.721042	0.026269	0.210315
Eif3m	0.867601	0.0264119	0.21131
Cdc14a	1.14841	0.026427	0.21131
Eya2	2.0163	0.0264379	0.21131
Zfp36	-0.934512	0.0264725	0.211466
Aqp1	-0.76454	0.0264996	0.211564
Fam65b	-1.13099	0.0265196	0.211605
Mbnl2	0.684323	0.0265535	0.211755
Gm10718	-2.92632	0.0265915	0.211939
Mgat4b	0.999265	0.026631	0.212079
Col28a1	-1.7831	0.0266394	0.212079
Morc2a	0.907604	0.0266539	0.212079
Vwa3a	-1.77252	0.0266961	0.212295
Tepp	-1.76724	0.0268053	0.213007
Fbxo33	-1.66109	0.0268179	0.213007
Herpud1	0.775656	0.0268318	0.213007
Sc5d	-1.55145	0.0268524	0.213007
Mib1	-0.710021	0.0268607	0.213007
Ifngr1	-0.878478	0.0269848	0.213805
ENSMUSG00000088309	-1.88634	0.0269916	0.213805
Syn2	-1.47208	0.0270254	0.213948
C2	-1.96391	0.0270398	0.213948
2310022A10Rik	1.04255	0.0270773	0.214094
1810049H13Rik	2.06147	0.027089	0.214094
Sft2d3	1.613	0.0271161	0.214094
Gm10698	0.956647	0.0271211	0.214094
Adprh	1.14482	0.0271439	0.214094
Arhgef17	-0.677999	0.0271488	0.214094
Nucks1	-0.775562	0.0272292	0.214599
Crat	0.769596	0.0272433	0.214599
Kirrel	-0.828437	0.027299	0.214861
Bcl2l13	0.810189	0.0273068	0.214861
Cbx7	-1.52315	0.0273404	0.214985
Xrcc3	1.56088	0.0273529	0.214985
Gab2	-0.946545	0.0273763	0.215049
Gpc6	-0.692036	0.0274337	0.215262
Zmym3	1.11136	0.0274337	0.215262
Zfp458	-1.2586	0.0274742	0.21546
Foxs1	-2.00074	0.0274971	0.215521
Rhob	-0.818715	0.0275962	0.21616
Nmi	-1.5173	0.0276202	0.21616
Smox	1.1663	0.0276245	0.21616
Kdelr1	0.897723	0.027769	0.217171
Moap1	1.70176	0.0277917	0.217229
Abcb1a	-1.63282	0.0279166	0.217913
Adora2a	2.17058	0.0279215	0.217913
Ppil2	-1.04539	0.0279253	0.217913
Rrs1	-1.72642	0.027942	0.217923
Rc3h1	-0.807928	0.0281022	0.219052
Uevld	1.11184	0.0281333	0.219137
Cdk19	-0.876208	0.028144	0.219137
Rbm15	0.980329	0.0281669	0.219194
Diras2	-1.77412	0.0281869	0.21923
Id3	-0.72922	0.0282308	0.219369
Hsd17b7	1.06087	0.0282414	0.219369
Eif4a1	0.669823	0.0282513	0.219369
2210404J11Rik	0.998439	0.0283676	0.22012
Efr3a	-0.83719	0.028379	0.22012
Xkr6	-1.99614	0.0284238	0.220262
Tshz2	1.03821	0.0284298	0.220262
Fhit	-1.91377	0.028444	0.220262
Acox3	0.906766	0.0284617	0.220279
Chml	-1.62229	0.0284786	0.220289
Qdpr	-1.29999	0.02853	0.220567
Zc3h7b	0.757916	0.028575	0.220701
Actn1	-1.01933	0.0285785	0.220701
Tapt1	0.777795	0.0286199	0.220786
Hbb-b2	-1.30092	0.0286207	0.220786
Prl2c2	1.64488	0.0286669	0.220944
Gm12903	2.93228	0.0286724	0.220944
Palm2	-1.06874	0.0287311	0.221276
Slc11a2	1.01329	0.0288079	0.221748
Amigo2	1.40858	0.0289003	0.222338
Mtfr1	1.10574	0.0289759	0.222688
B4galt1	-0.870436	0.0290069	0.222688
Gm10221	0.787596	0.0290165	0.222688
Zc3h4	-0.807712	0.0290232	0.222688
Abat	-0.790888	0.0290244	0.222688
Plxna2	-0.738636	0.0290429	0.222709
Fsd2	0.781122	0.0290707	0.222802
Hecw2	0.943092	0.0291042	0.222938
Gcsh	-1.16375	0.0291794	0.223394
Rrm2	1.67333	0.0292273	0.223639
Pla2r1	-1.35098	0.0292603	0.223771
Gm10561	-1.95177	0.0293195	0.224102
Abhd6	1.93501	0.0293561	0.224261
Rras2	-0.972402	0.0294015	0.22442
Rnf207	0.870554	0.0294084	0.22442
Rps11	-0.880517	0.0294548	0.224652
Klhl20	0.833581	0.0294706	0.224652
Rab11b	-0.758443	0.0295679	0.225273
Ulk3	-1.59919	0.0296972	0.226136
Eif4a2	0.679513	0.0298137	0.226901
Ctbp1	0.951593	0.0298873	0.227339
ENSMUSG00000093277	2.03064	0.0300143	0.228103
Zfp385b	0.935043	0.0300199	0.228103
Cnksr3	1.21842	0.030122	0.228364
Kcnd3	-1.2552	0.0301276	0.228364
Dhx36	0.908265	0.0301283	0.228364
Cdk14	-0.751964	0.0301308	0.228364
Nbeal1	0.789082	0.0301351	0.228364
D19Ertd386e	0.976659	0.0301509	0.228364
Pppde1	0.815022	0.0302264	0.228813
Xdh	-1.10343	0.0302965	0.2289
Vamp8	-1.08959	0.0303029	0.2289
Por	0.94228	0.0303045	0.2289
Dtna	-0.690258	0.0303218	0.2289
Slc25a45	1.55191	0.0303254	0.2289
3110001D03Rik	1.23778	0.0303347	0.2289
Golga7	-0.849229	0.0304146	0.229259
Dirc2	-0.833582	0.0304147	0.229259
Pcolce	-0.921092	0.0304954	0.229745
Rnf14	0.766344	0.0305197	0.229806
Banp	-1.34764	0.0305421	0.229853
Bzw1	0.777213	0.0305861	0.230061
Wnt5b	-2.49267	0.0306276	0.230198
Fam198a	-2.21276	0.0306367	0.230198
Map1lc3a	0.798166	0.0306781	0.230269
Enc1	1.035	0.0306786	0.230269
Elovl5	-0.889125	0.0307314	0.230523
Gm17029	0.971341	0.030745	0.230523
Stk38l	-0.847593	0.0307807	0.230668
Gm5763	-1.38607	0.0308243	0.230818
Bcr	-1.05644	0.0308412	0.230818
Ramp2	0.823567	0.0308729	0.230818
Tmem138	-1.7394	0.0308768	0.230818
Gstm4	-1.89081	0.0308821	0.230818
Gm13789	-1.86086	0.0309386	0.231001
Kctd12b	-0.851838	0.0309393	0.231001
Pdhb	0.658581	0.0309694	0.231104
Leprotl1	0.859972	0.0310352	0.231474
Gm15932	-1.4437	0.0310532	0.231486
Sipa1l2	0.716445	0.0310991	0.231609
Kcnj15	-1.55361	0.0311025	0.231609
Atxn3	0.976907	0.0311231	0.231641
ENSMUSG00000065037	1.27209	0.0311678	0.231853
Apoo	0.74165	0.0312086	0.232034
Gm14387	-0.857424	0.0313242	0.232772
Rprd1b	0.844733	0.0313504	0.232843
Gm10435	1.48037	0.0313667	0.232843
Rexo1	-1.06742	0.0314254	0.233157
Nr2c1	1.2624	0.0314631	0.233314
Gm4262	-0.75364	0.0315062	0.233512
Fam184a	-1.52509	0.0317246	0.234961
Setdb2	1.61497	0.031735	0.234961
Ptpro	-1.8298	0.0317808	0.235178
Ctdnep1	0.743299	0.0318324	0.235424
2014-03-01	-2.11664	0.0318473	0.235424
Hirip3	1.56459	0.0319309	0.235919
Actr3	-0.763575	0.0319722	0.236101
Btg1	0.889425	0.0320391	0.236472
Fads6	-1.72238	0.0321478	0.237151
3110009E18Rik	2.27022	0.0321765	0.237239
Porcn	-1.56752	0.032221	0.237372
Mki67	0.696569	0.032228	0.237372
Pigz	-2.08154	0.0323179	0.237904
Galnt10	1.33304	0.0323339	0.237904
Rreb1	0.708758	0.0323772	0.238099
Smarcal1	0.95281	0.0324518	0.238524
Hars	1.2238	0.0324872	0.23866
Jph2	0.699604	0.0325148	0.238739
Rac2	-1.97981	0.0325409	0.238776
Zfp709	-1.98691	0.0325794	0.238776
Tmf1	0.890046	0.0325976	0.238776
Kdm5b	-0.682109	0.0326181	0.238776
Prkca	-0.771834	0.0326254	0.238776
Secisbp2	1.07557	0.0326322	0.238776
5033417F24Rik	2.25915	0.0326377	0.238776
Mfsd8	-1.23493	0.0326673	0.238869
Ly6c2	-1.50313	0.0327217	0.239144
2310035C23Rik	-0.86919	0.0327595	0.239182
Mgrn1	0.65674	0.0327635	0.239182
Polr2a	-0.727826	0.0328043	0.239182
Rpgrip1	1.31685	0.0328094	0.239182
Fcrls	-1.22518	0.0328114	0.239182
G3bp2	0.679836	0.0328936	0.239658
Uqcr10	0.798758	0.0329229	0.239749
Mrpl20	1.19609	0.0330414	0.240291
Ndufa6	1.01372	0.0330476	0.240291
Znrf1	-0.789259	0.0330737	0.240291
Spon1	-0.740681	0.0330754	0.240291
Kdm5a	0.819176	0.0330949	0.240291
Lrrfip2	0.806324	0.0330991	0.240291
Ap2a1	-0.954942	0.0331473	0.240518
Pttg1ip	0.716888	0.0332131	0.240871
Sik1	-0.804764	0.0332552	0.241053
Igfbp6	-1.71165	0.0334122	0.242067
Syngr1	1.83418	0.0334736	0.242224
Gm10259	0.833525	0.0334829	0.242224
Gm14958	0.85756	0.0334851	0.242224
Cask	-0.773894	0.0335105	0.242274
Nudt15	-2.13715	0.0335262	0.242274
Sh3d19	-0.735525	0.0335639	0.242423
Zfp263	1.21512	0.0335931	0.24251
Mier2	-2.39462	0.033659	0.242782
Slc2a13	-1.27787	0.033665	0.242782
Bcl9	-0.979001	0.0336901	0.242839
Rufy1	0.952982	0.033791	0.243443
Meis1	-0.738094	0.033809	0.243449
Prl2c3	1.42884	0.0338738	0.243792
Icam2	-0.919228	0.0339159	0.243971
Gimap1	1.41912	0.0339763	0.244193
Msc	2.45457	0.0339965	0.244193
Pck2	-1.35797	0.0339985	0.244193
Icam1	0.98303	0.0340316	0.244307
Brpf3	-0.997809	0.0340946	0.244546
Mtx3	0.905756	0.0340994	0.244546
Qrich1	0.692643	0.0341336	0.244667
Calu	0.667412	0.0341906	0.244942
Odf2	0.776134	0.0342081	0.244942
Secisbp2l	-0.84038	0.0342237	0.244942
Ccdc43	1.08845	0.0342688	0.24514
Zbtb49	-1.62178	0.0343526	0.245371
Cdc25b	-1.63169	0.0343707	0.245371
Adam17	-0.786035	0.0343717	0.245371
Dnajc19	0.804807	0.0344071	0.245371
Cd47	-0.774393	0.0344087	0.245371
R3hdm1	0.689787	0.0344108	0.245371
Cd55	-0.80771	0.0344223	0.245371
Mical2	-0.67825	0.034531	0.246023
Gm17513	0.744729	0.0345969	0.246369
Gm8482	1.00284	0.0346771	0.246815
Mmd	0.73901	0.0347104	0.246928
Hfe	-1.08346	0.0347776	0.247283
Anks3	-1.15093	0.0348453	0.24764
Eif5a2	-1.04574	0.0348692	0.247685
Gng12	-0.77795	0.0348945	0.24774
Cdk17	-0.729207	0.0349283	0.247856
Pdlim1	-0.931751	0.0349485	0.247875
Fmn1	0.89763	0.0350015	0.2479
[truncated: 501 more rows]
