# Supplementary material for: Cellular and molecular landscape of mammalian sinoatrial node revealed by single-cell RNA sequencing
Source: Nat Commun. 2021 Jan 12;12:287. doi: 10.1038/s41467-020-20448-x (PMC7804277; doi:10.1038/s41467-020-20448-x)
Supplement: Supplementary file 4 — Supplementary Data 2 [file 41467_2020_20448_MOESM4_ESM.xlsx]

## Sheet: Cluster 1
	p_val	avg_logFC	pct.1	pct.2	p_val_adj
Pam	4.35687e-61	0.752409	1	1	9.88139e-58
Sln	1.08825e-43	0.685875	1	1	2.46815e-40
Ryr2	1.11557e-41	0.619869	1	0.991	2.53012e-38
Myh6	1.62427e-37	0.438273	1	1	3.68384e-34
Map1lc3a	3.97056e-36	0.534109	0.997	1	9.00524e-33
Cox6a2	7.0399e-36	0.476887	0.997	0.994	1.59665e-32
Tbc1d1	2.8726e-35	0.749031	0.962	0.944	6.51505e-32
Txlnb	1.12171e-31	0.540665	0.976	0.976	2.54403e-28
Mylk3	1.38744e-31	0.612561	0.969	0.966	3.14672e-28
Mtus2	4.76922e-31	0.570151	0.979	0.963	1.08166e-27
Clu	1.98348e-29	0.798694	0.993	0.994	4.49853e-26
Pfkm	2.98787e-29	0.5474	0.986	0.983	6.7765e-26
Nudt3	9.08549e-29	0.512485	0.966	0.966	2.06059e-25
Dkk3	2.51126e-28	0.822615	0.969	0.942	5.69555e-25
Nebl	2.87199e-27	0.495998	0.973	0.983	6.51367e-24
Mybphl	6.6674e-27	0.585561	0.986	0.974	1.51217e-23
Doc2g	3.31483e-26	0.842925	0.893	0.875	7.51804e-23
Gm10250	5.48721e-24	0.454753	0.993	0.991	1.2445e-20
Smpx	2.12893e-23	0.51366	0.966	0.95	4.82842e-20
Nudt4	2.48385e-23	0.472634	1	0.996	5.63337e-20
Kcnj3	3.09436e-23	0.598928	0.952	0.944	7.01801e-20
Adprhl1	7.2105e-23	0.522913	0.962	0.968	1.63534e-19
Sbk2	1.32782e-22	0.954075	0.845	0.733	3.0115e-19
Gm10039	1.04545e-21	0.422319	0.99	0.987	2.37108e-18
Clip4	1.13558e-21	0.574583	0.942	0.933	2.57549e-18
Rbm24	1.9009e-21	0.471688	0.969	0.959	4.31125e-18
Hfe2	6.71403e-21	0.468858	0.945	0.953	1.52274e-17
Chchd10	1.49122e-20	0.361157	0.986	0.968	3.38208e-17
Nkx2-5	2.9509e-20	0.596518	0.876	0.772	6.69264e-17
Ehd4	5.03061e-20	0.406978	0.966	0.976	1.14094e-16
Corin	7.3436e-20	0.536223	0.938	0.94	1.66553e-16
Mfn2	7.50752e-20	0.423505	0.986	0.987	1.70271e-16
Uqcr10	7.27348e-19	0.324594	0.99	0.994	1.64962e-15
Atp5j	9.71006e-19	0.308632	0.997	0.989	2.20224e-15
Alpk3	1.40199e-18	0.637895	0.945	0.912	3.17971e-15
Abcc8	1.80211e-18	0.70912	0.866	0.881	4.08719e-15
Atp5g1	1.81416e-18	0.300209	1	0.996	4.11452e-15
Gpc1	5.83634e-18	0.484585	0.942	0.938	1.32368e-14
Ehbp1	1.02069e-17	0.524694	0.942	0.938	2.31492e-14
Aldoa	1.83007e-17	0.306241	1	0.998	4.15059e-14
Tmem163	2.13624e-17	0.693569	0.773	0.668	4.845e-14
Ryr3	2.31276e-17	0.836566	0.859	0.741	5.24533e-14
Mb	5.80103e-17	0.427252	0.997	0.976	1.31567e-13
Mdh1	5.9212e-17	0.347315	1	0.996	1.34293e-13
Palld	7.17121e-17	0.374742	0.979	0.985	1.62643e-13
Synpo2l	1.00279e-16	0.596602	0.911	0.933	2.27433e-13
Fndc5	1.09148e-16	0.587877	0.9	0.843	2.47548e-13
Tead1	1.86071e-16	0.416331	0.948	0.957	4.22009e-13
Cilp2	2.36568e-16	0.904947	0.732	0.584	5.36537e-13
Cacna1h	5.7432e-16	0.488161	0.973	0.94	1.30256e-12
Sfrp5	2.48221e-15	0.800671	0.883	0.767	5.62964e-12
Slc17a7	3.04612e-15	0.681837	0.777	0.668	6.90861e-12
Fam174b	4.53808e-15	0.626527	0.863	0.828	1.02924e-11
Cpne5	9.95725e-15	0.542186	0.914	0.834	2.2583e-11
Ndufb7	1.19009e-14	0.325813	0.969	0.983	2.69912e-11
Mtss1	1.28167e-14	0.490947	0.938	0.94	2.90683e-11
Kcnj11	1.84004e-14	0.585876	0.856	0.815	4.1732e-11
Coro6	1.95035e-14	0.489731	0.876	0.853	4.4234e-11
Naca	1.99335e-14	0.269646	0.99	0.989	4.52093e-11
Atp1b1	2.05988e-14	0.419641	0.962	0.959	4.67181e-11
Cdh13	2.42961e-14	0.318054	0.973	0.976	5.51035e-11
Mical3	5.34485e-14	0.481143	0.931	0.957	1.21221e-10
Idh2	5.56554e-14	0.309558	0.973	0.974	1.26226e-10
Dsg2	5.74732e-14	0.72826	0.759	0.644	1.30349e-10
Cited4	7.56211e-14	0.725519	0.715	0.586	1.71509e-10
Ndufa3	9.40494e-14	0.263267	0.973	0.974	2.13304e-10
Homer1	9.45497e-14	0.600272	0.863	0.888	2.14439e-10
Mgrn1	1.43625e-13	0.373496	0.979	0.972	3.25743e-10
Cacna2d2	1.46655e-13	0.637646	0.911	0.845	3.32613e-10
Fbxw7	1.63308e-13	0.435997	0.907	0.903	3.70383e-10
Syngr1	3.09509e-13	0.593239	0.887	0.869	7.01967e-10
Vegfb	3.49081e-13	0.45706	0.928	0.957	7.91716e-10
Pdhb	4.35932e-13	0.307773	0.983	0.987	9.88694e-10
Wnk2	5.95939e-13	0.53283	0.883	0.886	1.35159e-09
Chchd3	8.12052e-13	0.342577	0.979	0.97	1.84173e-09
Usp13	1.67856e-12	0.39761	0.911	0.944	3.80697e-09
Myom2	2.13553e-12	0.370237	0.99	0.981	4.84337e-09
Pink1	2.44414e-12	0.265766	0.99	0.994	5.5433e-09
Tbc1d4	3.03478e-12	0.483342	0.928	0.944	6.88287e-09
Rbm20	4.65995e-12	0.495078	0.887	0.89	1.05688e-08
Drap1	5.15557e-12	0.348139	0.983	0.981	1.16928e-08
Rgs6	6.3254e-12	0.439556	0.952	0.95	1.4346e-08
Tcap	7.19553e-12	0.287728	1	0.998	1.63195e-08
Acot13	2.33093e-11	0.318399	0.942	0.942	5.28655e-08
Fgf12	2.83476e-11	0.68873	0.797	0.752	6.42925e-08
Xirp1	5.2378e-11	0.362666	0.9	0.894	1.18793e-07
Ucp2	5.7424e-11	0.360883	0.979	0.987	1.30238e-07
Prkag2	8.88718e-11	0.437752	0.887	0.925	2.01561e-07
Ndufc2	9.30543e-11	0.30086	0.962	0.981	2.11047e-07
Ndufv1	1.12726e-10	0.331548	0.976	0.983	2.55663e-07
Inpp5j	1.97172e-10	0.637954	0.828	0.815	4.47186e-07
Lmod2	2.54141e-10	0.293766	0.973	0.963	5.76393e-07
Ankrd1	3.45893e-10	0.355873	1	0.998	7.84485e-07
Gmpr	4.10274e-10	0.506373	0.842	0.853	9.30502e-07
Vdac2	6.62054e-10	0.317928	0.976	0.972	1.50154e-06
Art1	7.99806e-10	0.67314	0.749	0.709	1.81396e-06
Fsd2	9.62969e-10	0.504738	0.887	0.869	2.18401e-06
Rxfp1	2.01886e-09	0.538033	0.808	0.769	4.57877e-06
Slc27a1	2.68547e-09	0.425548	0.873	0.918	6.09065e-06
Rnf207	4.98257e-09	0.502132	0.804	0.81	1.13005e-05
Mrvi1	6.99559e-09	0.322585	0.942	0.955	1.5866e-05
Lmo7	9.37599e-09	0.315363	0.931	0.95	2.12647e-05
Cntn2	1.59281e-08	0.495814	0.907	0.858	3.61248e-05
Prepl	2.10562e-08	0.447096	0.825	0.836	4.77555e-05
Pdrg1	2.28167e-08	0.440387	0.876	0.884	5.17483e-05
Rhobtb1	2.42372e-08	0.317261	0.897	0.925	5.49701e-05
Erbb4	2.59595e-08	0.565461	0.742	0.72	5.88762e-05
Pnpla2	3.00294e-08	0.300964	0.938	0.955	6.81066e-05
Eno3	3.04429e-08	0.271329	0.979	0.972	6.90444e-05
Nppa	1.52577e-07	0.940802	0.876	0.894	0.000346044
Fitm1	1.54524e-07	0.459499	0.838	0.821	0.000350461
Rp1	1.72783e-07	0.539105	0.68	0.593	0.000391872
Shisa6	2.13407e-07	0.620629	0.649	0.569	0.000484008
Pelp1	5.52548e-07	0.255068	0.423	0.677	0.00125318
Myh7	5.93096e-07	0.360192	0.897	0.922	0.00134514
Rnf141	1.11223e-06	0.382392	0.897	0.933	0.00252254
Peg3	1.16715e-06	0.480239	0.883	0.912	0.00264709
Podn	1.22868e-06	0.49936	0.79	0.772	0.00278664
Nenf	1.2819e-06	0.260519	0.924	0.957	0.00290735
Prkaa2	1.69705e-06	0.349501	0.883	0.92	0.00384891
Pgm5	1.69967e-06	0.436116	0.787	0.795	0.00385485
Casz1	1.82021e-06	0.492379	0.78	0.8	0.00412823
Alox8	1.93002e-06	0.441317	0.773	0.724	0.00437728
Slc25a23	2.13101e-06	0.334055	0.873	0.903	0.00483312
Pdzd2	2.186e-06	0.388675	0.904	0.933	0.00495785
Slc7a7	2.20302e-06	0.442309	0.718	0.666	0.00499646
Creb3l2	2.60623e-06	0.260037	0.945	0.97	0.00591093
Itgb1bp2	3.00263e-06	0.376546	0.835	0.86	0.00680997
Acsl1	3.18934e-06	0.264466	0.928	0.955	0.00723343
Sh3bgr	3.69389e-06	0.305267	0.911	0.944	0.00837774
Plekha7	3.79851e-06	0.348026	0.663	0.642	0.00861503
Grb14	3.84602e-06	0.317654	0.876	0.881	0.00872277
Scn5a	5.70882e-06	0.375406	0.838	0.825	0.0129476
Usp28	6.91757e-06	0.33054	0.876	0.884	0.0156891
Cacna1g	8.07487e-06	0.502932	0.808	0.823	0.0183138
Sspn	8.37395e-06	0.3784	0.935	0.94	0.0189921
Slc47a1	8.82851e-06	0.502418	0.756	0.776	0.0200231
Cacna1c	1.15223e-05	0.256934	0.931	0.944	0.0261326
Sacs	1.17586e-05	0.448586	0.842	0.89	0.0266684
Lrrn2	1.47854e-05	0.500432	0.694	0.642	0.0335332
Pcdh7	1.49045e-05	0.45591	0.766	0.765	0.0338034
Aif1l	1.56467e-05	0.371649	0.649	0.597	0.0354868
Mast2	1.71761e-05	0.285226	0.938	0.933	0.0389554
Prox1	1.85059e-05	0.338481	0.814	0.836	0.0419713
Tmem108	2.00581e-05	0.413228	0.598	0.532	0.0454918
Zcrb1	2.26334e-05	0.262577	0.911	0.933	0.0513325
Pkp4	2.46733e-05	0.307835	0.9	0.942	0.055959
Appl2	3.51899e-05	0.400265	0.869	0.916	0.0798106
Abat	3.67985e-05	0.328283	0.797	0.841	0.083459
Dgat2	4.56171e-05	0.255749	0.845	0.836	0.10346
Slc20a2	4.86291e-05	0.336728	0.835	0.881	0.110291
Aldh1b1	5.20999e-05	0.515126	0.704	0.756	0.118163
Epha4	5.25121e-05	0.456523	0.763	0.817	0.119097
Paip2b	6.12435e-05	0.284164	0.368	0.578	0.1389
Ntm	6.91722e-05	0.468912	0.595	0.547	0.156882
Fam122b	7.03755e-05	0.626009	0.515	0.45	0.159612
Cdv3	7.15502e-05	0.268772	0.931	0.953	0.162276
Mrps6	7.38914e-05	0.3458	0.773	0.8	0.167586
Zfhx2	7.7067e-05	0.261751	0.275	0.45	0.174788
Cacna1d	7.71512e-05	0.340045	0.842	0.845	0.174979
Wisp1	9.24823e-05	0.582711	0.536	0.485	0.20975
Agpat3	9.76214e-05	0.286245	0.883	0.931	0.221405
Hist1h1c	0.000102249	0.275384	0.838	0.892	0.231901
Hsd17b7	0.000123002	0.393316	0.773	0.772	0.278968
Asb8	0.000124963	0.338343	0.797	0.819	0.283416
Efcab2	0.000139855	0.272342	0.887	0.903	0.31719
Shox2	0.000175211	0.341914	0.828	0.802	0.397379
Jph2	0.000208935	0.312659	0.9	0.92	0.473864
Echdc2	0.000272512	0.476733	0.68	0.685	0.618058
Scp2	0.000278314	0.288952	0.921	0.959	0.631217
Zfp367	0.000305995	0.532217	0.694	0.709	0.693996
Gm13481	0.000400384	0.490682	0.546	0.511	0.90807
Scd4	0.000438087	0.707646	0.46	0.414	0.993582
Klhl31	0.000498511	0.287216	0.842	0.875	1
Kif6	0.000531897	0.525396	0.474	0.435	1
Pdk1	0.00066084	0.427865	0.808	0.86	1
Dyrk2	0.000683561	0.355963	0.735	0.754	1
Agt	0.000736586	0.310022	0.612	0.582	1
Immp1l	0.000785318	0.32541	0.845	0.871	1
Tecrl	0.000808968	0.382523	0.67	0.694	1
Gata5	0.00102964	0.528367	0.636	0.61	1
Pkp2	0.00105853	0.252782	0.838	0.875	1
Ankrd40	0.00110693	0.295241	0.873	0.909	1
Mtr	0.00111007	0.327659	0.849	0.897	1
Ctnnal1	0.00130356	0.284049	0.828	0.869	1
Clcn1	0.00135384	0.537184	0.519	0.491	1
Ntsr2	0.00137547	0.436376	0.553	0.528	1
Frmd5	0.00142667	0.317372	0.777	0.821	1
Timm8b	0.00179186	0.261591	0.801	0.86	1
Pdzrn4	0.0018177	0.401219	0.44	0.414	1
Rnf11	0.00205758	0.272212	0.89	0.948	1
Herpud1	0.00233253	0.257883	0.907	0.948	1
Plin4	0.0027475	0.25382	0.797	0.83	1
Efhd2	0.00363371	0.252521	0.918	0.955	1
Mpp6	0.00431562	0.33681	0.804	0.847	1
Gpr22	0.00507401	0.411461	0.711	0.735	1
Gm5884	0.00528772	0.284405	0.746	0.825	1
Rasl11b	0.00541955	0.333289	0.704	0.759	1
Nrg2	0.00618558	0.341874	0.402	0.364	1
Zfp385b	0.00641748	0.39478	0.632	0.672	1
Lrrc10	0.0065678	0.425605	0.553	0.541	1
Sh3gl3	0.00758178	0.513098	0.45	0.414	1
Mypn	0.00873688	0.347606	0.684	0.731	1
Zfp579	0.00885166	0.451836	0.643	0.7	1
Gng2	0.00976356	0.260801	0.835	0.892	1

## Sheet: Cluster 2
	p_val	avg_logFC	pct.1	pct.2	p_val_adj
H2-D11	1.22946e-66	1.42922	1	0.821	2.78841e-63
Srgn1	1.24548e-66	1.65479	0.916	0.295	2.82475e-63
Tmsb4x1	2.24485e-61	1.33265	1	0.974	5.09132e-58
B2m1	6.67895e-60	1.32358	1	0.851	1.51479e-56
Notch11	1.8315e-57	1.59419	0.944	0.421	4.15384e-54
Ly6e1	5.75027e-52	1.35716	0.961	0.581	1.30416e-48
Cd931	4.37203e-51	1.52184	0.82	0.265	9.91576e-48
Cd300lg1	3.6672e-50	1.85261	0.77	0.239	8.31722e-47
H2-K11	4.37738e-50	1.17904	0.994	0.794	9.9279e-47
Itga61	1.04297e-49	1.45712	0.882	0.348	2.36546e-46
Nrp21	1.20623e-49	1.30886	0.798	0.236	2.73573e-46
Itpkb1	8.25164e-49	1.58603	0.899	0.433	1.87147e-45
Shank31	4.2696e-48	1.19662	0.753	0.224	9.68344e-45
Apold11	5.20637e-48	2.17916	0.758	0.25	1.1808e-44
Ceacam11	1.17238e-47	1.08615	0.646	0.139	2.65895e-44
Eng1	4.72538e-47	1.70956	0.949	0.596	1.07172e-43
Tinagl11	8.40979e-47	1.93284	0.753	0.263	1.90734e-43
Icam21	1.33082e-46	1.09779	0.68	0.165	3.0183e-43
Cyyr11	3.64378e-45	1.6287	0.725	0.232	8.26409e-42
Ptprb1	2.40926e-44	1.99318	0.809	0.354	5.46421e-41
Ahr1	4.52354e-44	0.992322	0.652	0.153	1.02594e-40
Sh2d3c1	4.72614e-44	1.15028	0.753	0.263	1.07189e-40
Shisa51	9.84128e-44	1.01921	0.961	0.579	2.232e-40
Mmrn21	1.05075e-43	1.35751	0.663	0.175	2.3831e-40
Litaf1	1.10118e-43	1.02551	0.983	0.6	2.49748e-40
Tie11	6.84764e-43	1.48316	0.708	0.22	1.55304e-39
Cfl11	1.19993e-42	0.699686	0.989	0.964	2.72143e-39
Emcn1	1.23051e-42	1.39519	0.702	0.205	2.7908e-39
Cxcl121	1.25366e-42	1.73423	0.91	0.471	2.8433e-39
Aqp11	6.41669e-42	2.16105	0.775	0.308	1.4553e-38
Atp2a31	1.41875e-41	1.13868	0.573	0.12	3.21772e-38
Ets11	3.57003e-41	1.34988	0.848	0.432	8.09682e-38
Ctla2a1	1.20058e-40	0.936402	0.64	0.165	2.72291e-37
Ddx51	1.99647e-40	0.627295	1	0.991	4.528e-37
Arpc51	7.24484e-40	0.873052	0.978	0.69	1.64313e-36
Btg11	2.06129e-38	1.05372	0.927	0.598	4.675e-35
Ly6a1	2.16446e-38	1.1639	0.91	0.534	4.909e-35
Cldn51	3.1309e-38	1.72038	0.618	0.17	7.10088e-35
Ifitm31	4.11383e-38	0.950585	0.966	0.683	9.33017e-35
Pdlim11	1.47096e-37	1.28206	0.876	0.541	3.33614e-34
Ramp21	1.29245e-36	1.06549	0.86	0.402	2.93127e-33
Tmem21	2.28428e-36	1.17972	0.764	0.317	5.18074e-33
Kitl1	3.12868e-36	1.26316	0.787	0.347	7.09584e-33
Lyn1	9.89865e-36	1.09048	0.781	0.35	2.24501e-32
Dock61	1.95987e-35	1.14517	0.938	0.601	4.44498e-32
Gimap11	2.55204e-35	0.678731	0.522	0.113	5.78803e-32
Myo1c1	2.79653e-35	0.864856	0.983	0.782	6.34254e-32
Rap1b1	2.87307e-35	0.793985	0.978	0.827	6.51613e-32
Icam11	9.85729e-35	1.20369	0.843	0.407	2.23563e-31
Xdh1	1.04606e-34	1.12134	0.927	0.544	2.37246e-31
Gimap51	2.52273e-34	0.58539	0.478	0.09	5.72156e-31
Ptprj1	4.5399e-34	0.947817	0.697	0.263	1.02965e-30
Cyp4b11	5.10411e-34	1.42719	0.601	0.184	1.15761e-30
S100a101	5.32978e-34	0.813801	0.966	0.629	1.20879e-30
Rasgrf21	9.3894e-34	0.980662	0.601	0.173	2.12952e-30
Thbd1	1.00671e-33	1.1549	0.86	0.48	2.28321e-30
Cttnbp2nl1	1.0636e-33	0.955759	0.899	0.523	2.41225e-30
Crip11	2.63595e-33	0.878636	0.994	0.818	5.97834e-30
Fabp51	4.07741e-33	0.981988	0.77	0.312	9.24755e-30
Swap701	4.57732e-33	1.05544	0.77	0.333	1.03814e-29
Map3k11	1.54343e-32	0.843423	0.916	0.591	3.5005e-29
Prcp1	2.79057e-32	0.807495	0.736	0.302	6.32901e-29
Acvrl11	3.23393e-32	0.854825	0.781	0.329	7.33454e-29
Ece11	5.44172e-32	1.17047	0.899	0.574	1.23418e-28
Cd861	1.93269e-31	0.994593	0.478	0.106	4.38335e-28
Nos31	2.02475e-31	0.706298	0.59	0.173	4.59212e-28
Mertk1	2.62897e-31	0.951826	0.719	0.295	5.96251e-28
Tek1	3.26951e-31	1.06156	0.758	0.364	7.41525e-28
Fcgr2b1	3.43752e-31	1.40148	0.596	0.201	7.79629e-28
Abcb1a1	4.70707e-31	0.978114	0.545	0.154	1.06756e-27
Calcrl1	4.83393e-31	0.992426	0.68	0.248	1.09634e-27
Ccdc85a1	9.67876e-31	0.945435	0.517	0.133	2.19514e-27
Hnrnpf1	3.45098e-30	0.680673	0.938	0.726	7.82683e-27
Slc26a101	3.7482e-30	1.29744	0.511	0.135	8.50091e-27
Ifngr11	7.34851e-30	0.790407	0.888	0.539	1.66664e-26
Car41	8.77834e-30	1.08387	0.545	0.156	1.99093e-26
Myo101	1.08774e-29	1.07629	0.742	0.345	2.46699e-26
Itpr31	1.11209e-29	0.706911	0.545	0.159	2.52221e-26
Akna1	1.53557e-29	0.96058	0.719	0.291	3.48268e-26
Ywhaz1	3.29347e-29	0.516872	1	0.971	7.4696e-26
Ppp1r101	3.5631e-29	0.870092	0.91	0.633	8.08111e-26
Acer21	4.57984e-29	1.23934	0.697	0.31	1.03871e-25
Kdr1	6.6024e-29	1.33175	0.86	0.556	1.49742e-25
Elmo11	1.11985e-28	0.755827	0.888	0.536	2.53982e-25
Spns21	1.67989e-28	0.601488	0.461	0.102	3.81e-25
St8sia41	2.89875e-28	1.02728	0.5	0.132	6.57436e-25
Mylip1	5.94737e-28	0.765549	0.826	0.451	1.34886e-24
Car81	1.00615e-27	0.782275	0.612	0.217	2.28195e-24
Sik11	1.62484e-27	0.810172	0.978	0.811	3.68513e-24
Id31	1.77455e-27	0.753314	0.966	0.782	4.02469e-24
Rgs31	1.86501e-27	0.854685	0.77	0.411	4.22985e-24
Gbp71	3.87396e-27	0.581855	0.708	0.307	8.78614e-24
Tln11	8.97299e-27	0.600857	1	0.891	2.03507e-23
Eif4a11	1.29126e-26	0.620377	0.972	0.849	2.92857e-23
Elovl51	4.41765e-26	0.716683	0.871	0.562	1.00192e-22
Aqp71	5.6158e-26	1.12755	0.551	0.185	1.27366e-22
Ms4a6b1	8.17939e-26	0.900519	0.466	0.128	1.85508e-22
Cnp1	1.24251e-25	0.87522	0.674	0.3	2.81801e-22
Calm21	1.56106e-25	0.5324	0.983	0.905	3.54048e-22
Cav1	1.86004e-25	0.95152	0.966	0.945	4.21857e-22
Ednrb1	2.29072e-25	0.798875	0.82	0.449	5.19536e-22
Spata61	2.80442e-25	0.700968	0.742	0.364	6.36043e-22
Snx11	3.33616e-25	0.633625	0.865	0.496	7.56641e-22
Nav11	3.83484e-25	0.674075	0.91	0.537	8.69741e-22
Akap121	1.07641e-24	1.08665	0.798	0.47	2.44129e-21
Dock21	1.16949e-24	0.955802	0.534	0.179	2.65241e-21
Dock111	1.19861e-24	0.797025	0.691	0.322	2.71845e-21
Arhgdib1	1.23115e-24	0.83895	0.669	0.293	2.79225e-21
Tbxas11	1.34885e-24	0.656458	0.444	0.111	3.05919e-21
Atl31	1.40404e-24	0.666532	0.826	0.485	3.18436e-21
Rgs51	1.63962e-24	1.70474	0.893	0.643	3.71866e-21
Itga41	3.21901e-24	0.898717	0.494	0.146	7.30071e-21
Vav31	7.16572e-24	0.589306	0.674	0.289	1.62519e-20
Adora2a	8.55084e-24	0.423088	0.41	0.094	1.93933e-20
Itgb41	9.1071e-24	0.702577	0.455	0.121	2.06549e-20
Laptm51	1.03457e-23	1.48204	0.596	0.256	2.3464e-20
Tgif11	1.35588e-23	0.718114	0.781	0.426	3.07514e-20
Rnf2131	1.92556e-23	0.86003	0.888	0.643	4.36717e-20
Fam129a1	6.29822e-23	0.641246	0.787	0.423	1.42844e-19
Pik3cd1	8.4902e-23	0.7547	0.478	0.149	1.92558e-19
Adap21	1.08495e-22	0.457983	0.607	0.243	2.46066e-19
Sec14l11	1.11329e-22	0.723926	0.837	0.556	2.52495e-19
Lbr1	1.36864e-22	0.556722	0.837	0.508	3.10408e-19
Hey11	1.41379e-22	1.0812	0.584	0.231	3.20649e-19
Tshz21	1.7037e-22	0.424317	0.607	0.243	3.86399e-19
Ldlrad31	1.73895e-22	0.433063	0.629	0.244	3.94394e-19
Zfp361	1.87078e-22	0.492993	1	0.976	4.24292e-19
Triobp1	2.35938e-22	0.581554	0.77	0.409	5.35107e-19
Fmo21	2.62144e-22	0.849666	0.831	0.529	5.94543e-19
Asap11	3.06789e-22	0.640773	0.865	0.586	6.95797e-19
Trpv21	4.40775e-22	0.553572	0.466	0.14	9.99677e-19
Fzd41	5.29383e-22	0.697037	0.848	0.607	1.20064e-18
Nedd91	5.61878e-22	0.719121	0.843	0.53	1.27434e-18
Flna1	1.04245e-21	0.474787	0.989	0.875	2.36428e-18
Hspg21	1.28551e-21	0.717376	0.989	0.965	2.91554e-18
Mcmbp1	1.37041e-21	0.559023	0.916	0.73	3.10808e-18
Cd471	1.40492e-21	0.516134	0.994	0.867	3.18637e-18
Tyrobp1	1.46853e-21	1.23567	0.517	0.205	3.33062e-18
4930523C07Rik1	1.75303e-21	0.699927	0.826	0.487	3.97588e-18
Prkcd1	1.97638e-21	0.777006	0.697	0.359	4.48243e-18
Ms4a6c1	2.13924e-21	0.749169	0.421	0.121	4.85179e-18
Gm120021	2.2463e-21	0.507285	0.438	0.125	5.0946e-18
Csgalnact11	2.36009e-21	0.395037	0.528	0.179	5.35268e-18
Tnfrsf11a	2.3922e-21	0.419865	0.32	0.061	5.42552e-18
Trp531	2.77638e-21	0.5761	0.725	0.373	6.29684e-18
Sri1	2.93861e-21	0.466904	0.944	0.731	6.66476e-18
Sema4a	3.5999e-21	0.58956	0.472	0.149	8.16457e-18
Adam231	5.52905e-21	0.731432	0.444	0.132	1.25399e-17
Sh3bp51	5.88752e-21	0.675135	0.843	0.544	1.33529e-17
Plekhg31	7.25765e-21	0.655173	0.77	0.433	1.64604e-17
Bcar3	8.02684e-21	0.421624	0.455	0.139	1.82049e-17
Lnx11	8.35832e-21	0.574341	0.567	0.224	1.89567e-17
Wipf11	9.46072e-21	0.477933	0.742	0.388	2.14569e-17
Dab2ip1	9.46236e-21	0.824143	0.815	0.544	2.14606e-17
Apoe1	9.77617e-21	0.871162	0.983	0.951	2.21723e-17
Nckap1l1	1.25618e-20	0.787645	0.472	0.161	2.84901e-17
Sh3rf11	1.25829e-20	0.550678	0.612	0.248	2.8538e-17
Pls31	1.33329e-20	0.711663	0.86	0.591	3.0239e-17
Pkn11	1.78798e-20	0.537737	0.826	0.516	4.05515e-17
Palm1	4.72222e-20	0.728764	0.781	0.48	1.071e-16
Myo1d1	5.9084e-20	0.654222	0.669	0.328	1.34003e-16
Hcls11	7.71366e-20	0.583027	0.444	0.144	1.74946e-16
Zfhx31	8.70474e-20	0.432944	0.831	0.503	1.97424e-16
Adamts91	9.70327e-20	0.944021	0.792	0.508	2.2007e-16
Gnb41	1.01065e-19	0.519078	0.736	0.383	2.29216e-16
Klhl51	1.10651e-19	0.709123	0.652	0.345	2.50957e-16
Slc43a31	1.33517e-19	0.603693	0.876	0.567	3.02816e-16
Ccl91	1.34382e-19	1.81731	0.506	0.21	3.04779e-16
Mylk1	1.58705e-19	0.758375	0.618	0.282	3.59944e-16
Polr2a1	1.9346e-19	0.567792	0.944	0.795	4.38767e-16
Dock101	2.53852e-19	0.878549	0.601	0.272	5.75736e-16
Galnt101	2.98625e-19	0.444076	0.534	0.199	6.77282e-16
Actr31	3.46288e-19	0.650983	0.944	0.806	7.85382e-16
Iqgap21	3.62123e-19	0.560774	0.511	0.194	8.21296e-16
Stim11	4.02021e-19	0.461188	0.803	0.442	9.11784e-16
Oasl21	4.08769e-19	0.600378	0.624	0.289	9.27088e-16
Chl1	4.76132e-19	0.926709	0.343	0.083	1.07987e-15
Rac21	5.0734e-19	1.06578	0.449	0.159	1.15065e-15
Plxna21	6.23691e-19	0.840695	0.871	0.646	1.41453e-15
Lyz21	7.5278e-19	2.061	0.792	0.537	1.7073e-15
Lrrc321	9.29518e-19	0.970436	0.601	0.295	2.10815e-15
Itgal	1.29418e-18	0.942273	0.388	0.113	2.93519e-15
Bank11	1.32055e-18	1.40566	0.382	0.118	2.99502e-15
Pkd11	1.33642e-18	0.50955	0.978	0.801	3.031e-15
Gja41	1.65731e-18	0.87652	0.444	0.161	3.75877e-15
Actn11	2.08155e-18	0.689586	0.685	0.38	4.72097e-15
Rab311	2.30841e-18	0.5915	0.815	0.546	5.23546e-15
Pmp221	2.81866e-18	0.621997	0.91	0.723	6.39273e-15
Crim11	3.19627e-18	0.839646	0.837	0.555	7.24913e-15
Ccdc88c1	3.62431e-18	0.603941	0.478	0.189	8.21994e-15
Adcy71	4.27631e-18	0.513286	0.64	0.315	9.69867e-15
Mtpn1	4.5262e-18	0.483947	0.938	0.802	1.02654e-14
Amigo21	4.62459e-18	0.407696	0.388	0.111	1.04886e-14
Srsf71	4.87797e-18	0.485706	0.944	0.771	1.10632e-14
Ctsc1	5.41893e-18	1.35548	0.747	0.475	1.22901e-14
Man1a1	5.57824e-18	0.619004	0.882	0.633	1.26514e-14
Tspan61	5.90065e-18	0.627535	0.556	0.246	1.33827e-14
Tbkbp1	6.35004e-18	0.427965	0.685	0.341	1.44019e-14
Csrp11	9.00154e-18	0.523571	0.865	0.643	2.04155e-14
Tlr8	9.72973e-18	0.428467	0.281	0.057	2.2067e-14
Coro71	9.97463e-18	0.528689	0.781	0.464	2.26225e-14
Adam171	1.18043e-17	0.4986	0.831	0.523	2.67722e-14
Lgals3bp1	1.22387e-17	0.549222	0.854	0.567	2.77575e-14
Fam84b	1.28951e-17	0.32889	0.388	0.116	2.92462e-14
Ifit31	1.34021e-17	0.567381	0.539	0.218	3.03959e-14
Pnp1	1.35903e-17	0.319981	0.82	0.458	3.08227e-14
Bzw11	1.37625e-17	0.498006	0.882	0.686	3.12133e-14
Cd33	1.7658e-17	0.705765	0.382	0.118	4.00483e-14
Ralgds1	2.48437e-17	0.735167	0.742	0.445	5.63456e-14
Ralb1	2.53639e-17	0.586094	0.787	0.484	5.75253e-14
Il161	2.6047e-17	0.410417	0.528	0.217	5.90747e-14
Rgs41	2.95365e-17	0.822808	0.444	0.159	6.69888e-14
Dclre1c	3.28076e-17	0.550964	0.545	0.239	7.44076e-14
Nr3c11	3.93165e-17	0.526784	0.944	0.782	8.91698e-14
Fbln21	5.10534e-17	0.644079	0.837	0.548	1.15789e-13
F13a11	5.85124e-17	1.64824	0.556	0.288	1.32706e-13
Adamts11	7.30867e-17	0.675361	0.961	0.849	1.65761e-13
Sirt7	7.3343e-17	0.458765	0.73	0.399	1.66342e-13
Irak31	7.75338e-17	0.411879	0.624	0.289	1.75847e-13
C4b1	8.99963e-17	0.845505	0.742	0.516	2.04112e-13
Crispld1	1.18545e-16	0.339967	0.292	0.068	2.6886e-13
Prdm161	1.19188e-16	0.604555	0.573	0.253	2.70319e-13
Fam107b1	1.22762e-16	0.661272	0.64	0.321	2.78425e-13
Prkcb1	1.69725e-16	0.619057	0.388	0.13	3.84936e-13
Stmn2	1.76096e-16	0.966347	0.348	0.101	3.99386e-13
Pde5a1	1.79284e-16	0.349762	0.522	0.218	4.06617e-13
Cxcl11	2.67608e-16	0.438035	0.837	0.608	6.06934e-13
Jup	3.05547e-16	0.550362	0.961	0.906	6.9298e-13
Rhob1	3.546e-16	0.490882	0.994	0.886	8.04234e-13
Mrc11	4.80734e-16	1.62878	0.528	0.27	1.0903e-12
Msr11	5.86996e-16	0.842426	0.365	0.12	1.33131e-12
Cgnl11	7.53048e-16	0.541074	0.629	0.31	1.70791e-12
Cdc25b1	8.32534e-16	0.357723	0.433	0.163	1.88819e-12
Ctnnb11	8.43413e-16	0.486128	0.933	0.802	1.91286e-12
Mmp141	8.6318e-16	0.45039	0.742	0.433	1.95769e-12
Tm6sf1	8.92386e-16	0.372694	0.545	0.253	2.02393e-12
Cdk91	9.8248e-16	0.447856	0.708	0.416	2.22826e-12
Icosl1	1.02731e-15	0.397794	0.562	0.256	2.32994e-12
Specc1	1.10481e-15	0.433686	0.427	0.154	2.50571e-12
Pdgfd1	1.12354e-15	0.571214	0.584	0.27	2.5482e-12
Mustn11	1.20004e-15	0.385087	0.607	0.295	2.72168e-12
Hecw21	1.54421e-15	0.545007	0.775	0.494	3.50227e-12
Slco2b11	1.8552e-15	0.400624	0.64	0.317	4.20759e-12
Fcrls	1.89129e-15	0.481058	0.32	0.088	4.28944e-12
Aatk1	2.57197e-15	0.501884	0.444	0.165	5.83324e-12
Bcr	2.5862e-15	0.495752	0.719	0.416	5.86551e-12
Dopey21	2.80585e-15	0.512056	0.68	0.383	6.36366e-12
Abca91	2.99215e-15	0.621239	0.719	0.416	6.78619e-12
Plekhb11	3.20116e-15	0.588285	0.618	0.295	7.26024e-12
E2f7	3.50227e-15	0.34967	0.343	0.101	7.94315e-12
Eps81	3.84569e-15	0.535279	0.747	0.48	8.72201e-12
Sox10	4.46928e-15	0.58539	0.281	0.071	1.01363e-11
Rgs101	4.82711e-15	0.360318	0.483	0.196	1.09479e-11
Pck21	5.53742e-15	0.30212	0.624	0.303	1.25589e-11
Sh3gl11	8.2677e-15	0.495032	0.815	0.525	1.87511e-11
Pttg1ip1	8.2786e-15	0.436386	0.949	0.854	1.87759e-11
Tgfbi1	9.16465e-15	0.698791	0.674	0.411	2.07854e-11
Kcna21	1.07121e-14	0.885769	0.449	0.184	2.42949e-11
Syne2	1.29566e-14	0.402725	0.966	0.879	2.93856e-11
Layn1	2.1679e-14	0.287391	0.545	0.237	4.9168e-11
Pxn1	2.24835e-14	0.376915	0.921	0.724	5.09925e-11
Scpep11	2.28158e-14	0.525081	0.753	0.518	5.17463e-11
C1qb1	2.75945e-14	1.65698	0.607	0.369	6.25844e-11
Cd361	2.8965e-14	0.631857	0.994	0.991	6.56926e-11
Fam107a1	2.97358e-14	0.390843	0.461	0.192	6.74409e-11
Gas71	2.98734e-14	0.786359	0.815	0.568	6.77528e-11
C1qc1	3.62617e-14	1.65341	0.607	0.371	8.22416e-11
Zfc3h11	3.68773e-14	0.483149	0.865	0.591	8.36377e-11
F2r1	3.81524e-14	0.706553	0.758	0.529	8.65296e-11
Nkd21	4.28315e-14	0.40298	0.416	0.156	9.71419e-11
Asap21	4.47156e-14	0.516871	0.758	0.494	1.01415e-10
Tbc1d9	4.543e-14	0.309649	0.466	0.194	1.03035e-10
Uhrf21	5.12619e-14	0.423996	0.792	0.539	1.16262e-10
Cmah1	5.39598e-14	0.704033	0.371	0.139	1.22381e-10
Lpcat11	5.53745e-14	0.354711	0.573	0.284	1.25589e-10
Efnb1	5.67297e-14	0.543709	0.753	0.48	1.28663e-10
Ubn11	5.95051e-14	0.352912	0.916	0.702	1.34958e-10
Dleu21	6.1169e-14	0.371319	0.798	0.504	1.38731e-10
Stat61	8.88246e-14	0.402787	0.899	0.676	2.01454e-10
Smad2	9.22012e-14	0.393234	0.764	0.482	2.09112e-10
Fcgr31	9.93259e-14	1.29852	0.489	0.248	2.25271e-10
Rbm51	1.00524e-13	0.432284	0.927	0.773	2.27988e-10
Esyt21	1.37622e-13	0.387366	0.86	0.645	3.12126e-10
Cbr21	1.62559e-13	1.31588	0.562	0.305	3.68684e-10
Cadm2	1.71386e-13	0.48805	0.264	0.071	3.88704e-10
Hfe1	2.01146e-13	0.517566	0.646	0.352	4.562e-10
Slc2a31	2.1286e-13	0.533591	0.371	0.13	4.82768e-10
2019-06-01	2.29622e-13	0.496292	0.983	0.919	5.20782e-10
Rras1	2.48581e-13	0.480073	0.764	0.504	5.63781e-10
Pde8a	2.77269e-13	0.330591	0.798	0.506	6.28845e-10
Srpk1	2.83381e-13	0.38336	0.837	0.603	6.42708e-10
C1qtnf11	2.87431e-13	0.371308	0.64	0.347	6.51893e-10
Aspa1	2.923e-13	0.478259	0.427	0.173	6.62935e-10
Kctd12b	2.99774e-13	0.306957	0.483	0.206	6.79886e-10
Fbln51	3.69502e-13	0.72	0.691	0.442	8.3803e-10
Ptprz1	3.79759e-13	0.80768	0.309	0.095	8.61293e-10
Plp11	3.81529e-13	1.06762	0.506	0.255	8.65309e-10
Mapk71	3.8746e-13	0.285993	0.478	0.201	8.78759e-10
Mprip1	4.02292e-13	0.460716	0.961	0.837	9.12398e-10
Dennd5b	4.18257e-13	0.451605	0.871	0.645	9.48607e-10
Gpr1821	4.2814e-13	0.608727	0.376	0.142	9.71022e-10
Sh3bgrl1	5.0367e-13	0.343905	0.944	0.867	1.14232e-09
Cmklr11	5.50096e-13	0.453452	0.607	0.333	1.24762e-09
Mest1	5.50883e-13	0.607822	0.522	0.262	1.2494e-09
Col16a11	5.54376e-13	0.512679	0.545	0.272	1.25732e-09
Abca71	8.41681e-13	0.34102	0.635	0.35	1.90893e-09
Lyve11	8.55755e-13	1.5073	0.556	0.319	1.94085e-09
Tnfaip11	9.99564e-13	0.451118	0.865	0.667	2.26701e-09
Afap1l1	1.05047e-12	0.485314	0.831	0.584	2.38246e-09
Slc4a81	1.20378e-12	0.654113	0.416	0.173	2.73018e-09
Rin21	1.26203e-12	0.467235	0.826	0.648	2.8623e-09
Rab11a	1.47001e-12	0.362834	0.949	0.847	3.33398e-09
Olfml2a1	1.62643e-12	0.645889	0.444	0.198	3.68875e-09
Tep11	1.64694e-12	0.383794	0.843	0.577	3.73526e-09
Cd1631	1.91902e-12	1.72314	0.455	0.241	4.35233e-09
Cdh191	2.07791e-12	1.14335	0.478	0.239	4.7127e-09
Ccnt11	2.14362e-12	0.368187	0.871	0.627	4.86173e-09
Exoc6	2.20715e-12	0.426832	0.635	0.355	5.00582e-09
Etnk11	2.43375e-12	0.415606	0.921	0.733	5.51974e-09
U2af2	2.69349e-12	0.263558	0.86	0.598	6.10884e-09
P2ry12	2.76505e-12	0.413425	0.303	0.102	6.27114e-09
Hip1	2.84765e-12	0.372345	0.955	0.801	6.45847e-09
Mcm6	3.66831e-12	0.29658	0.522	0.27	8.31973e-09
Cyp2j91	3.79121e-12	0.413139	0.444	0.196	8.59847e-09
0610010F05Rik1	3.97327e-12	0.387182	0.534	0.27	9.01138e-09
Cadm11	4.06075e-12	0.442512	0.438	0.189	9.20979e-09
Rapgef2	5.06273e-12	0.459629	0.854	0.638	1.14823e-08
Gng121	5.41623e-12	0.35032	0.854	0.659	1.2284e-08
Dctn51	5.8573e-12	0.333499	0.831	0.634	1.32843e-08
Mxra71	7.56483e-12	0.353207	0.702	0.438	1.7157e-08
S1pr31	8.27455e-12	0.729138	0.629	0.376	1.87667e-08
Afap1l21	8.31481e-12	0.393538	0.354	0.135	1.8858e-08
Gpc61	8.96087e-12	0.277813	0.646	0.366	2.03233e-08
Postn1	9.20842e-12	0.397653	0.551	0.302	2.08847e-08
Crlf31	9.25521e-12	0.414721	0.691	0.435	2.09908e-08
Nmi1	1.01805e-11	0.375399	0.669	0.395	2.30895e-08
Itpk1	1.15728e-11	0.435538	0.59	0.334	2.62471e-08
Errfi11	1.38151e-11	0.353468	0.86	0.64	3.13326e-08
Galnt71	1.45336e-11	0.297979	0.522	0.258	3.29622e-08
Ighm1	1.81225e-11	1.83728	0.472	0.236	4.11018e-08
Eml31	1.90724e-11	0.366003	0.635	0.378	4.32562e-08
Tbx2	1.97464e-11	0.289859	0.354	0.137	4.47848e-08
Clcn6	1.99143e-11	0.259965	0.719	0.416	4.51656e-08
Arl8a1	2.1947e-11	0.306193	0.803	0.567	4.97757e-08
Csmd11	2.28218e-11	0.778217	0.399	0.166	5.17598e-08
Sema3g	2.43401e-11	0.543563	0.337	0.127	5.52033e-08
Lrch31	2.51219e-11	0.327553	0.725	0.463	5.69765e-08
Gm146361	2.69567e-11	0.714811	0.337	0.128	6.11378e-08
Slc7a81	2.74596e-11	0.834919	0.41	0.192	6.22784e-08
Rexo11	2.79e-11	0.382348	0.742	0.501	6.32773e-08
Rbbp61	2.86901e-11	0.377363	0.91	0.764	6.50691e-08
Rnf215	3.8808e-11	0.255645	0.551	0.288	8.80165e-08
Smc4	4.1533e-11	0.274014	0.742	0.47	9.41967e-08
Aftph1	4.94117e-11	0.425886	0.753	0.51	1.12066e-07
Anapc21	5.75771e-11	0.365414	0.831	0.62	1.30585e-07
Igfbp31	6.13059e-11	0.469868	0.612	0.381	1.39042e-07
Myof1	6.62318e-11	0.391753	0.562	0.321	1.50214e-07
Nfatc31	7.26583e-11	0.343307	0.82	0.574	1.64789e-07
Slbp1	7.79411e-11	0.431797	0.747	0.532	1.7677e-07
Qsox11	8.1233e-11	0.339786	0.815	0.579	1.84236e-07
Enpp21	8.59139e-11	0.689027	0.663	0.428	1.94853e-07
Eln1	9.32018e-11	0.468841	0.663	0.428	2.11382e-07
Gja11	9.88572e-11	0.449453	0.848	0.64	2.24208e-07
Pkd21	1.00701e-10	0.331871	0.803	0.586	2.28389e-07
Hpgd1	1.22274e-10	0.482152	0.36	0.149	2.77317e-07
Bmp41	1.27911e-10	0.334066	0.427	0.194	2.90103e-07
Tmem165	1.31774e-10	0.348264	0.775	0.546	2.98864e-07
Tecpr1	1.43072e-10	0.286003	0.758	0.525	3.24486e-07
Znrf1	1.4783e-10	0.298552	0.86	0.629	3.35277e-07
Stx3	1.7041e-10	0.34233	0.562	0.321	3.86489e-07
Uchl11	1.70525e-10	0.518005	0.478	0.237	3.8675e-07
Lama41	1.80577e-10	0.282446	0.961	0.858	4.09549e-07
Kcne41	1.86541e-10	0.37923	0.404	0.18	4.23076e-07
Npc21	1.90402e-10	0.376688	0.921	0.776	4.31831e-07
Scd11	1.92553e-10	0.496025	0.803	0.652	4.3671e-07
Rbpj	2.51028e-10	0.26177	0.843	0.626	5.69332e-07
Smchd1	2.72896e-10	0.340834	0.843	0.66	6.18928e-07
Ctdspl21	2.74855e-10	0.328039	0.854	0.627	6.23371e-07
Gtf2b1	2.97386e-10	0.291908	0.685	0.423	6.74473e-07
Ttll71	3.0971e-10	0.387993	0.652	0.39	7.02422e-07
Ddx6	3.10169e-10	0.344223	0.966	0.867	7.03464e-07
Wwp2	3.59132e-10	0.370494	0.758	0.504	8.1451e-07
Dnpep1	3.68752e-10	0.295691	0.871	0.615	8.3633e-07
Ppp2r1b1	3.9505e-10	0.320976	0.607	0.354	8.95974e-07
Pcdh17	3.96987e-10	0.316713	0.528	0.277	9.00366e-07
Plxnc11	4.06482e-10	0.443545	0.393	0.179	9.21902e-07
Lgi41	4.46682e-10	0.388354	0.326	0.13	1.01308e-06
Scn7a1	4.54966e-10	0.832809	0.77	0.615	1.03186e-06
Lrp11	5.66478e-10	0.344039	0.944	0.851	1.28477e-06
Ext11	6.12044e-10	0.353279	0.77	0.51	1.38812e-06
Rrp7a	6.40893e-10	0.253004	0.713	0.442	1.45354e-06
Abca8b1	6.41969e-10	0.450513	0.702	0.452	1.45599e-06
Rbm261	6.68469e-10	0.291542	0.86	0.674	1.51609e-06
Dtx41	6.73084e-10	0.302347	0.584	0.345	1.52655e-06
Xrn2	7.48875e-10	0.315295	0.837	0.603	1.69845e-06
Itm2c1	7.71115e-10	0.290562	0.921	0.804	1.74889e-06
Iigp11	9.10184e-10	0.633505	0.747	0.536	2.0643e-06
Fmr11	9.2815e-10	0.329349	0.77	0.522	2.10504e-06
Sh3d191	1.10852e-09	0.334197	0.747	0.523	2.51413e-06
Slc30a51	1.12129e-09	0.284229	0.775	0.572	2.54308e-06
Pappa1	1.14573e-09	0.569651	0.343	0.147	2.59851e-06
Kdm5b1	1.19119e-09	0.279123	0.831	0.626	2.70162e-06
Tbc1d14	1.25428e-09	0.454754	0.663	0.459	2.84471e-06
Usp371	1.27328e-09	0.309309	0.809	0.601	2.88779e-06
Col5a31	1.35904e-09	0.275385	0.522	0.272	3.0823e-06
Adam91	1.6163e-09	0.270121	0.91	0.754	3.66576e-06
Nbl11	1.62568e-09	0.402119	0.736	0.523	3.68705e-06
Fip1l11	1.63895e-09	0.268101	0.837	0.65	3.71714e-06
Rarres21	1.68902e-09	0.265484	0.68	0.423	3.8307e-06
Myo5a	1.79484e-09	0.371361	0.742	0.553	4.0707e-06
Nsun6	1.94882e-09	0.256563	0.528	0.284	4.41992e-06
Pag11	2.05241e-09	0.427264	0.601	0.374	4.65487e-06
Cygb1	2.2171e-09	0.406116	0.86	0.697	5.02839e-06
Dusp81	2.55725e-09	0.318171	0.848	0.563	5.79985e-06
Gfra3	2.78104e-09	1.06134	0.287	0.113	6.3074e-06
Vwa3a1	2.85167e-09	0.381452	0.388	0.18	6.46759e-06
Aspn1	3.05757e-09	0.28818	0.573	0.345	6.93457e-06
Rnase41	3.15011e-09	0.415928	0.893	0.726	7.14445e-06
Rel	3.19561e-09	0.515574	0.927	0.795	7.24764e-06
Vars1	3.241e-09	0.344876	0.618	0.412	7.35058e-06
Eif4a21	3.27647e-09	0.267216	0.978	0.924	7.43103e-06
Ifit11	3.75068e-09	0.777903	0.421	0.211	8.50654e-06
Cd24a1	3.95279e-09	0.856164	0.562	0.343	8.96492e-06
Lgals8	4.09785e-09	0.27198	0.764	0.529	9.29391e-06
Gli31	4.36573e-09	0.299335	0.511	0.282	9.90149e-06
Gm2a1	4.80782e-09	0.551345	0.803	0.636	1.09041e-05
Myh111	4.99968e-09	0.430288	0.478	0.237	1.13393e-05
Bgn1	5.21198e-09	0.349035	0.944	0.858	1.18208e-05
Smox	5.37069e-09	0.271546	0.736	0.51	1.21807e-05
Sfrp11	5.46589e-09	0.266622	0.725	0.47	1.23966e-05
Golga7	5.54483e-09	0.308671	0.826	0.62	1.25757e-05
Slc5a3	5.65038e-09	0.306412	0.843	0.641	1.28151e-05
Tapt11	6.0663e-09	0.252068	0.59	0.364	1.37584e-05
Srsf9	6.55886e-09	0.311468	0.787	0.544	1.48755e-05
Megf6	1.0205e-08	0.312818	0.315	0.135	2.3145e-05
Ttyh1	1.15572e-08	0.270784	0.281	0.111	2.62117e-05
Net11	1.23718e-08	0.338122	0.669	0.442	2.80593e-05
Cald11	1.31315e-08	0.337412	0.921	0.808	2.97822e-05
Col8a11	1.43517e-08	0.570865	0.528	0.314	3.25496e-05
Gfra2	1.70321e-08	0.336272	0.348	0.158	3.86288e-05
Timp21	1.73292e-08	0.316982	0.972	0.913	3.93025e-05
Srsf10	1.90081e-08	0.259208	0.972	0.872	4.31104e-05
Pank3	1.99849e-08	0.287787	0.702	0.452	4.53259e-05
Mamdc21	2.01476e-08	0.286822	0.376	0.175	4.56948e-05
Nupr11	2.30472e-08	0.316224	0.64	0.412	5.2271e-05
Eaf1	2.49113e-08	0.255671	0.573	0.348	5.64988e-05
Eps151	2.54783e-08	0.35393	0.82	0.612	5.77848e-05
Ntrk21	2.63819e-08	0.29989	0.36	0.163	5.98342e-05
Ext21	2.80446e-08	0.266277	0.826	0.615	6.36052e-05
Ndrg31	2.90325e-08	0.312358	0.758	0.57	6.58457e-05
Wisp21	3.05934e-08	0.493116	0.449	0.243	6.93859e-05
Secisbp2l	3.38471e-08	0.291722	0.86	0.724	7.67653e-05
Cd551	3.93441e-08	0.363232	0.517	0.302	8.92324e-05
Ppil2	4.49694e-08	0.251968	0.781	0.572	0.00010199
Igf11	4.79462e-08	0.286729	0.792	0.601	0.000108742
Slc46a3	4.87177e-08	0.266224	0.528	0.305	0.000110492
2900026A02Rik	5.08e-08	0.354829	0.949	0.868	0.000115214
Serpinb8	5.87864e-08	0.250442	0.376	0.187	0.000133327
Cdk191	6.33328e-08	0.278819	0.758	0.541	0.000143639
Pacs11	6.46204e-08	0.318347	0.708	0.497	0.000146559
Olfml31	7.60593e-08	0.347456	0.64	0.432	0.000172502
Rfxap	8.56093e-08	0.268381	0.59	0.364	0.000194162
Ddx601	1.04948e-07	0.258892	0.517	0.31	0.000238023
Rbp11	1.15781e-07	0.312528	0.719	0.52	0.000262592
Cilp1	1.17749e-07	0.91243	0.354	0.175	0.000267054
Tjp1	1.23524e-07	0.313238	0.944	0.82	0.000280153
Syn2	1.28622e-07	0.404673	0.596	0.352	0.000291715
Tns3	1.39436e-07	0.329637	0.86	0.714	0.000316241
Gpm6b1	1.40763e-07	0.472538	0.685	0.515	0.000319251
Rreb1	1.62937e-07	0.272174	0.882	0.733	0.00036954
Col14a11	1.63843e-07	0.269125	0.753	0.568	0.000371597
Creb11	1.70403e-07	0.269921	0.809	0.62	0.000386475
Lsamp1	1.73972e-07	0.419622	0.5	0.3	0.000394569
Kirrel1	1.84722e-07	0.253727	0.646	0.43	0.000418949
Ubtf	1.90802e-07	0.256289	0.837	0.659	0.00043274
Nono	2.06783e-07	0.252828	0.904	0.773	0.000468985
Dip2b	2.23234e-07	0.251345	0.893	0.721	0.000506295
Nubp2	2.40177e-07	0.258149	0.59	0.39	0.000544721
Sdc41	3.1325e-07	0.426816	0.955	0.899	0.000710451
Mxra81	3.4275e-07	0.27359	0.719	0.503	0.000777357
Pik3r3	3.98662e-07	0.333462	0.674	0.461	0.000904166
Itga81	5.61907e-07	0.282164	0.343	0.175	0.0012744
Eprs1	5.73746e-07	0.273778	0.949	0.839	0.00130126
Ccrl21	5.80339e-07	0.481556	0.635	0.473	0.00131621
Erbb3	6.01959e-07	0.278192	0.539	0.343	0.00136524
Syne1	9.59951e-07	0.25534	0.961	0.86	0.00217717
Trpc3	1.04803e-06	0.383149	0.27	0.127	0.00237694
Arap2	1.08846e-06	0.306497	0.742	0.537	0.00246862
Mrc21	1.1656e-06	0.276064	0.635	0.433	0.00264358
Syt111	1.31125e-06	0.271787	0.747	0.544	0.00297391
Pdgfra1	1.54904e-06	0.341063	0.691	0.516	0.00351323
Smoc11	1.55572e-06	0.349457	0.348	0.187	0.00352838
Olfml11	1.60171e-06	0.260653	0.461	0.276	0.00363268
Rnd3	1.74741e-06	0.255521	0.764	0.584	0.00396314
Enpp61	1.76497e-06	0.27974	0.326	0.163	0.00400296
Ahsg1	2.19351e-06	0.45743	0.472	0.298	0.00497488
Reln	2.92677e-06	0.28416	0.27	0.123	0.00663792
Cyfip21	3.05864e-06	0.356069	0.562	0.385	0.00693699
Ubr11	3.33591e-06	0.263167	0.803	0.664	0.00756586
Zfp2631	4.5466e-06	0.344954	0.618	0.432	0.0103117
Stk41	4.59993e-06	0.279682	0.775	0.582	0.0104326
Mfap41	4.65992e-06	0.426236	0.539	0.39	0.0105687
Cspg4	5.2987e-06	0.375393	0.652	0.452	0.0120174
Alpl1	5.5224e-06	0.433254	0.652	0.477	0.0125248
Lama5	5.93964e-06	0.335747	0.888	0.693	0.0134711
Zfp398	6.11059e-06	0.259569	0.64	0.49	0.0138588
Smad61	8.2784e-06	0.382305	0.792	0.655	0.0187754
Colec121	9.82649e-06	0.292971	0.685	0.532	0.0222865
Pik3r5	9.88059e-06	0.269225	0.489	0.322	0.0224092
Col4a41	9.97767e-06	0.295361	0.573	0.416	0.0226294
Prnp1	1.04445e-05	0.676365	0.944	0.867	0.0236881
Fndc11	1.31083e-05	0.350314	0.562	0.395	0.0297296
Ntrk3	1.31503e-05	0.339371	0.292	0.149	0.0298248
Etl4	3.26199e-05	0.255845	0.888	0.731	0.0739818
Rasgef1b	6.6087e-05	0.365139	0.82	0.692	0.149885
Pkhd1l1	8.84027e-05	0.63528	0.298	0.172	0.200497
Mfap51	0.000154061	0.316063	0.657	0.522	0.349411
Plce11	0.000254512	0.253037	0.831	0.733	0.577233
Itgbl11	0.000304821	0.268939	0.567	0.435	0.691333
Dapp1	0.000745655	0.295306	0.522	0.39	1
Npr31	0.00214383	0.259005	0.382	0.258	1
Plvap	0.00634877	0.832425	0.466	0.359	1
Atp6v1b2	0.00680195	0.253671	0.848	0.69	1

## Sheet: Cluster 3
	p_val	avg_logFC	pct.1	pct.2	p_val_adj
Serping11	9.55726e-63	1.61901	1	0.751	2.16759e-59
Col1a21	4.95957e-59	1.61894	0.994	0.628	1.12483e-55
Serpinf11	1.56041e-58	1.57721	0.964	0.497	3.53902e-55
Lrp12	2.71589e-58	1.44329	0.994	0.838	6.15965e-55
Col1a11	3.38182e-58	1.79324	0.988	0.623	7.66997e-55
Lum1	7.60951e-56	1.58674	0.959	0.49	1.72584e-52
Htra31	2.05798e-54	1.50728	0.976	0.601	4.6675e-51
Bgn2	4.95681e-53	1.44797	1	0.843	1.1242e-49
Pdgfra2	4.92274e-52	1.40505	0.941	0.447	1.11648e-48
Mmp21	5.10719e-52	1.54393	0.929	0.461	1.15831e-48
Col14a12	2.01165e-50	1.4521	0.947	0.515	4.56242e-47
Pcolce1	2.9963e-50	1.24026	0.982	0.823	6.7956e-47
Col3a11	3.91707e-50	1.69142	0.976	0.648	8.88392e-47
Mfap52	2.71873e-49	1.35541	0.941	0.442	6.16609e-46
Islr1	3.95498e-49	1.51905	0.888	0.391	8.96989e-46
Clec3b1	7.51116e-49	1.2877	0.84	0.312	1.70353e-45
Mxra82	1.09905e-47	1.26821	0.923	0.447	2.49264e-44
Tnfaip61	6.43475e-47	1.81573	0.888	0.415	1.4594e-43
Adamts21	2.25918e-46	1.40151	0.888	0.422	5.12382e-43
Ptgis1	2.30911e-45	1.13819	0.947	0.459	5.23706e-42
Slc43a32	1.97252e-43	1.16438	0.964	0.546	4.47368e-40
Rnase42	5.34432e-43	1.10956	0.97	0.706	1.21209e-39
Prelp1	4.73593e-42	1.09341	0.923	0.451	1.07411e-38
Ace1	5.88957e-42	1.22164	0.899	0.432	1.33575e-38
Mrc22	2.15684e-41	1.00417	0.876	0.367	4.89172e-38
Col5a21	6.51511e-41	1.10362	0.87	0.358	1.47763e-37
Ms4a4d1	1.67551e-40	1.0856	0.822	0.312	3.80005e-37
Ddr21	2.07545e-39	1.02623	0.988	0.706	4.70713e-36
Col5a11	2.10439e-39	1.14759	0.905	0.444	4.77276e-36
Cygb2	6.58704e-39	1.13239	0.964	0.669	1.49394e-35
Timp22	1.30946e-38	1.04673	0.994	0.908	2.96987e-35
Fbln22	1.60376e-38	1.20571	0.935	0.524	3.63733e-35
Egfr1	1.61078e-38	1.02233	0.876	0.386	3.65325e-35
Rcn31	2.01128e-38	0.96571	0.947	0.689	4.56159e-35
Col6a31	5.80173e-38	1.24655	0.87	0.406	1.31583e-34
Olfml32	9.80215e-37	1.13445	0.852	0.374	2.22313e-33
Abi3bp1	7.13428e-36	0.958713	0.941	0.609	1.61805e-32
Ogn1	1.3152e-35	1.08037	0.97	0.751	2.98287e-32
Rbp12	2.18519e-35	0.95268	0.899	0.471	4.95601e-32
Pi161	4.47609e-35	1.68047	0.834	0.41	1.01518e-31
Cxcl13	1.92109e-34	1.54236	0.929	0.585	4.35704e-31
Crispld21	1.95458e-34	1.05962	0.935	0.608	4.43299e-31
Thbs21	2.82514e-34	1.51964	0.834	0.442	6.40742e-31
Lpar11	3.13867e-34	0.921252	0.876	0.481	7.11851e-31
Errfi12	3.15239e-34	1.31631	0.929	0.623	7.14962e-31
Pcsk61	5.79027e-34	1.06855	0.817	0.362	1.31323e-30
Gabra31	1.22036e-33	0.966619	0.746	0.276	2.76777e-30
Fbln52	4.42525e-33	1.00283	0.834	0.404	1.00365e-29
Scn7a2	5.22438e-33	0.723891	0.947	0.567	1.18489e-29
Pmp222	3.11605e-31	0.94206	0.97	0.708	7.06719e-28
Gpc62	4.42961e-31	1.03509	0.781	0.331	1.00463e-27
Abca92	5.10618e-31	0.918996	0.846	0.384	1.15808e-27
Pdgfrl1	6.28179e-31	1.06455	0.663	0.235	1.42471e-27
Rarres22	4.45046e-30	0.640651	0.834	0.382	1.00936e-26
Igf12	5.86195e-30	1.16631	0.905	0.572	1.32949e-26
Id32	8.07307e-30	0.965476	0.953	0.788	1.83097e-26
Plxdc21	2.55346e-29	0.942661	0.757	0.329	5.79125e-26
Enc11	2.7708e-29	1.08445	0.74	0.338	6.28418e-26
Apoe2	4.00791e-29	0.843523	0.988	0.951	9.08994e-26
Nav12	5.25125e-29	0.871616	0.941	0.534	1.19098e-25
Anpep1	1.38189e-28	0.668068	0.686	0.258	3.13413e-25
Pnp2	9.91007e-28	0.867305	0.846	0.456	2.2476e-24
Smoc21	2.42769e-27	1.06585	0.805	0.449	5.50599e-24
Enpp22	4.04732e-27	0.702017	0.805	0.391	9.17932e-24
Sfrp12	1.31362e-26	0.941678	0.805	0.451	2.9793e-23
Fndc12	3.72507e-26	1.03858	0.74	0.346	8.44845e-23
Gpm6b2	5.88388e-26	0.801787	0.864	0.466	1.33447e-22
Pcolce21	1.27756e-25	1.01606	0.822	0.573	2.89751e-22
Itgbl12	2.73055e-25	0.968025	0.751	0.384	6.19288e-22
Pkd12	6.97908e-25	0.734732	0.964	0.807	1.58286e-21
Ifitm32	3.31103e-24	0.621654	0.988	0.681	7.50941e-21
Olfml12	4.28909e-24	0.76552	0.604	0.237	9.72767e-21
Igfbp61	4.52139e-24	0.984554	0.751	0.36	1.02545e-20
Fmo22	4.86533e-24	0.800901	0.888	0.517	1.10346e-20
Gxylt21	5.26672e-24	0.780049	0.669	0.285	1.19449e-20
Sh3d192	7.58093e-24	0.758041	0.852	0.497	1.71935e-20
Lama21	6.21725e-23	0.63324	0.964	0.911	1.41007e-19
Scd12	9.54452e-23	0.814879	0.911	0.623	2.1647e-19
Efemp11	1.91919e-22	1.04667	0.716	0.365	4.35273e-19
Ust1	2.33885e-22	0.727547	0.633	0.27	5.30451e-19
Tgfbi2	3.45427e-22	0.860618	0.769	0.387	7.83428e-19
Lox1	5.90445e-22	1.21488	0.598	0.268	1.33913e-18
Csf11	6.91239e-22	0.763738	0.864	0.59	1.56773e-18
Nupr12	8.34269e-22	0.697806	0.757	0.382	1.89212e-18
Fst1	9.07272e-22	0.816988	0.509	0.177	2.05769e-18
Abca8b2	1.25565e-21	0.825443	0.763	0.439	2.8478e-18
Spon11	1.39206e-21	0.646218	0.97	0.817	3.15719e-18
Col4a42	1.62403e-21	0.708166	0.734	0.372	3.68329e-18
Xdh2	1.98611e-21	0.611846	0.917	0.553	4.50449e-18
Itga111	2.7971e-21	0.811954	0.574	0.235	6.34383e-18
Dclk11	4.25593e-21	0.923778	0.657	0.316	9.65244e-18
Dnm3os1	7.65242e-21	1.03538	0.586	0.244	1.73557e-17
Mmp142	2.05312e-20	0.79797	0.775	0.428	4.65647e-17
Tmem1191	2.30095e-20	0.767633	0.598	0.251	5.21856e-17
Ccl19-ps31	2.71199e-20	0.456253	0.45	0.135	6.1508e-17
Eln2	2.85405e-20	1.04431	0.746	0.408	6.47298e-17
Sdc21	4.29817e-20	0.648428	0.929	0.725	9.74825e-17
Colec122	1.62712e-19	0.707787	0.811	0.498	3.69031e-16
Dnm11	2.37002e-19	0.483305	0.686	0.316	5.37519e-16
Gas72	4.11497e-19	0.633936	0.876	0.555	9.33276e-16
Thbs11	6.08534e-19	1.80714	0.716	0.439	1.38016e-15
Zfp362	6.93443e-19	0.658262	0.988	0.98	1.57273e-15
Cmklr12	8.46849e-19	0.727471	0.669	0.319	1.92065e-15
4930523C07Rik2	9.40561e-19	0.616575	0.828	0.491	2.13319e-15
Por1	9.8244e-19	0.662942	0.905	0.688	2.22817e-15
Fam129a2	1.59962e-18	0.722854	0.787	0.428	3.62793e-15
Ece12	2.73089e-18	0.371077	0.941	0.567	6.19366e-15
Aspn2	5.26266e-18	0.89649	0.663	0.323	1.19357e-14
Cd552	6.65258e-18	0.789664	0.604	0.28	1.50881e-14
Bcat11	1.02988e-17	0.653206	0.491	0.183	2.33577e-14
Dtx42	2.92579e-17	0.474707	0.68	0.321	6.63568e-14
C1qtnf12	3.0071e-17	0.637507	0.669	0.343	6.82009e-14
Dram11	3.45524e-17	0.640698	0.538	0.234	7.83649e-14
C4b2	4.29465e-17	0.919161	0.811	0.5	9.74027e-14
Adamtsl21	4.48116e-17	0.848668	0.799	0.529	1.01633e-13
Mfap42	6.0237e-17	1.16201	0.651	0.36	1.36618e-13
Litaf2	1.75401e-16	0.419867	0.935	0.619	3.97809e-13
Gab21	6.07496e-16	0.533237	0.905	0.65	1.3778e-12
Scara31	7.6977e-16	0.636786	0.509	0.217	1.74584e-12
Nbl12	9.6933e-16	0.723227	0.787	0.512	2.19844e-12
Hspg22	1.0213e-15	0.398141	0.994	0.964	2.3163e-12
Lsamp2	1.03878e-15	0.526988	0.58	0.28	2.35595e-12
Shisa52	1.31634e-15	0.46868	0.941	0.59	2.98546e-12
Scpep12	2.34722e-15	0.504512	0.775	0.515	5.32349e-12
Irak32	3.14963e-15	0.703009	0.598	0.302	7.14337e-12
S100a102	3.28837e-15	0.482083	0.964	0.635	7.45801e-12
Clip31	3.42508e-15	0.476149	0.692	0.413	7.76808e-12
Palm2	3.55311e-15	0.389275	0.828	0.471	8.05844e-12
Prrx11	3.78113e-15	0.555859	0.846	0.531	8.57561e-12
Atl32	4.5653e-15	0.587983	0.793	0.5	1.03541e-11
Ikbip1	1.14655e-14	0.531098	0.811	0.577	2.60038e-11
Chst121	1.5255e-14	0.556886	0.533	0.256	3.45984e-11
Man1a2	5.47873e-14	0.542347	0.876	0.638	1.24258e-10
2019-06-02	7.29843e-14	0.481742	0.959	0.927	1.65528e-10
Adcy72	9.36009e-14	0.478566	0.621	0.326	2.12287e-10
Myof2	1.28955e-13	0.550504	0.604	0.312	2.92469e-10
Foxp2	1.30422e-13	0.4831	0.846	0.659	2.95797e-10
Ccbe11	1.56362e-13	0.685035	0.592	0.311	3.5463e-10
Icam12	2.13843e-13	0.522905	0.746	0.442	4.84996e-10
Akap122	2.52796e-13	0.384801	0.799	0.474	5.73341e-10
Itm2c2	2.80309e-13	0.406873	0.953	0.797	6.35741e-10
Nox41	3.63603e-13	0.702566	0.473	0.208	8.24652e-10
Gli32	4.59863e-13	0.426978	0.568	0.27	1.04297e-09
Ly6a2	7.13894e-13	0.584872	0.852	0.556	1.61911e-09
Pamr11	7.19047e-13	0.831044	0.438	0.195	1.6308e-09
Icosl2	8.25456e-13	0.483793	0.55	0.265	1.87213e-09
Ahsg2	8.37789e-13	0.709525	0.544	0.28	1.90011e-09
Crip12	9.31393e-13	0.3899	0.964	0.829	2.1124e-09
Cd472	9.50195e-13	0.42313	0.964	0.877	2.15504e-09
Ddost1	1.32574e-12	0.414662	0.929	0.792	3.00678e-09
Creb51	1.42725e-12	0.571906	0.834	0.592	3.237e-09
Ifngr12	2.95064e-12	0.48509	0.846	0.556	6.69205e-09
Slc7a21	3.10888e-12	0.86968	0.556	0.309	7.05093e-09
F2r2	3.2668e-12	0.560249	0.787	0.524	7.40911e-09
Flna2	3.58837e-12	0.646782	0.982	0.879	8.13843e-09
Bhlhe401	3.75865e-12	0.498745	0.964	0.894	8.52462e-09
Pkd22	3.88209e-12	0.612486	0.805	0.589	8.80458e-09
Lgals3bp2	3.95187e-12	0.562052	0.822	0.58	8.96284e-09
Mxra72	5.27836e-12	0.505046	0.716	0.439	1.19713e-08
Sdc42	6.10098e-12	0.595598	0.941	0.904	1.3837e-08
Hmcn21	6.23443e-12	1.41265	0.604	0.375	1.41397e-08
Kirrel2	7.45454e-12	0.471408	0.68	0.423	1.69069e-08
Calu	9.14599e-12	0.349929	0.982	0.954	2.07431e-08
Layn2	9.44866e-12	0.497879	0.503	0.254	2.14296e-08
Plekhh21	1.10428e-11	0.519434	0.497	0.242	2.50452e-08
Tgfb3	1.27313e-11	0.368626	0.828	0.626	2.88747e-08
Il17d1	1.34847e-11	0.318677	0.402	0.174	3.05833e-08
Sh3gl12	1.39312e-11	0.42022	0.799	0.534	3.1596e-08
Col8a12	1.47126e-11	0.626613	0.568	0.305	3.33681e-08
Esyt22	1.47763e-11	0.438778	0.893	0.638	3.35126e-08
Acvrl12	2.8817e-11	0.410116	0.657	0.372	6.53569e-08
Creb3l11	3.69734e-11	0.488422	0.621	0.363	8.38557e-08
Glt8d21	6.88818e-11	0.534513	0.402	0.188	1.56224e-07
Sik12	7.49659e-11	0.354702	0.959	0.819	1.70023e-07
Crtc31	1.12551e-10	0.465628	0.876	0.625	2.55265e-07
S1pr32	1.42756e-10	0.53255	0.633	0.379	3.2377e-07
Dock112	1.58341e-10	0.378216	0.639	0.343	3.59118e-07
Arrdc31	1.68457e-10	0.604046	0.864	0.712	3.82061e-07
Sri2	1.73291e-10	0.534944	0.953	0.732	3.93024e-07
Mdk	3.69476e-10	0.310801	0.467	0.235	8.37972e-07
Wisp22	3.73437e-10	0.911412	0.456	0.244	8.46956e-07
Lama42	3.93061e-10	0.431537	0.941	0.865	8.91462e-07
Cachd11	4.63624e-10	0.490515	0.515	0.282	1.0515e-06
Igfbp32	5.4789e-10	1.13999	0.598	0.389	1.24261e-06
Cald12	5.55848e-10	0.372443	0.964	0.797	1.26066e-06
Ror11	6.64762e-10	0.60679	0.58	0.353	1.50768e-06
Esr11	7.69091e-10	0.485657	0.503	0.276	1.7443e-06
Ptgfrn	9.71953e-10	0.425993	0.822	0.645	2.20439e-06
Ltbp31	1.28614e-09	0.470379	0.817	0.625	2.91697e-06
Ggh1	1.30162e-09	0.41434	0.669	0.471	2.95207e-06
Fzd11	1.51598e-09	0.482176	0.562	0.348	3.43825e-06
Mme1	1.58395e-09	0.630602	0.432	0.225	3.59241e-06
Gdf101	1.64282e-09	0.767638	0.379	0.188	3.72592e-06
Lrrc322	1.93095e-09	0.358764	0.556	0.312	4.3794e-06
Rpl101	2.06694e-09	0.27772	0.988	0.947	4.68781e-06
Col5a32	2.24717e-09	0.635313	0.497	0.283	5.09657e-06
Gaa	2.33072e-09	0.302867	0.947	0.872	5.28606e-06
Vav32	3.50103e-09	0.356892	0.574	0.324	7.94032e-06
Maged21	4.15889e-09	0.540135	0.751	0.584	9.43237e-06
Cntfr1	7.80385e-09	0.381859	0.657	0.418	1.76991e-05
Adamts121	8.65533e-09	0.531472	0.45	0.244	1.96303e-05
Phactr1	9.50908e-09	0.332127	0.746	0.522	2.15666e-05
Adcyap1r11	1.03218e-08	0.535451	0.45	0.249	2.34098e-05
Ston21	1.03625e-08	0.449014	0.456	0.253	2.35021e-05
Sema3c1	1.11881e-08	0.441024	0.704	0.512	2.53745e-05
St3gal41	1.41812e-08	0.391901	0.657	0.427	3.2163e-05
Mid11	1.5339e-08	0.337312	0.521	0.311	3.47888e-05
Kcne42	1.65612e-08	0.597271	0.385	0.189	3.75607e-05
Sh3rf31	1.79061e-08	0.366135	0.391	0.198	4.0611e-05
Boc	2.05782e-08	0.371459	0.71	0.52	4.66715e-05
Pknox2	2.41953e-08	0.281159	0.527	0.324	5.4875e-05
C1qtnf21	2.61328e-08	0.443333	0.402	0.22	5.92693e-05
Rap1b2	2.93512e-08	0.250816	0.976	0.829	6.65684e-05
Atp10a1	3.96207e-08	0.371019	0.426	0.224	8.98597e-05
Mcfd21	4.04269e-08	0.368368	0.828	0.696	9.16882e-05
Thbd2	4.43076e-08	0.467481	0.769	0.512	0.00010049
Eprs2	5.43603e-08	0.397397	0.905	0.853	0.000123289
Syt112	9.09829e-08	0.321351	0.74	0.549	0.000206349
Bcl61	1.03548e-07	0.391319	0.858	0.64	0.000234847
Adamts13	1.34749e-07	0.297026	0.953	0.853	0.000305611
Irs21	1.70451e-07	0.438648	0.929	0.812	0.000386582
Traf3ip21	1.84269e-07	0.367072	0.556	0.362	0.000417923
Olfml2a2	1.85287e-07	0.325061	0.402	0.213	0.00042023
Usp372	2.2342e-07	0.418437	0.781	0.613	0.000506716
Tmem100	3.17906e-07	0.392644	0.817	0.729	0.00072101
Zfc3h12	3.52034e-07	0.33928	0.799	0.614	0.000798413
Plce12	4.46409e-07	0.275304	0.882	0.72	0.00101245
Ntrk22	4.73794e-07	0.28526	0.343	0.171	0.00107457
Fzd71	5.05592e-07	0.372751	0.728	0.567	0.00114668
Arl4a1	5.51807e-07	0.522327	0.775	0.578	0.0012515
Slco2b12	5.81106e-07	0.404418	0.527	0.355	0.00131795
Wipf12	6.31669e-07	0.372836	0.639	0.423	0.00143263
Cask1	6.90054e-07	0.268576	0.74	0.551	0.00156504
Cdon1	7.9436e-07	0.445626	0.716	0.597	0.00180161
Zfp4231	8.48128e-07	0.316022	0.414	0.239	0.00192356
Plekhg32	8.57735e-07	0.365867	0.663	0.469	0.00194534
Adam92	9.15454e-07	0.302343	0.876	0.766	0.00207625
Cdr2l1	1.15007e-06	0.423266	0.515	0.334	0.00260835
Adamtsl4	1.32014e-06	0.279668	0.935	0.865	0.00299408
Rhob2	1.5363e-06	0.317035	0.947	0.901	0.00348433
Eps82	1.6608e-06	0.41181	0.704	0.497	0.00376668
Nid21	1.84782e-06	0.270048	0.686	0.517	0.00419085
Cys11	1.92656e-06	0.349585	0.485	0.302	0.00436943
Eps152	2.6472e-06	0.328462	0.769	0.63	0.00600386
Lepr1	2.70586e-06	0.529372	0.385	0.224	0.0061369
Ralgds2	2.77707e-06	0.279512	0.657	0.474	0.00629838
Tiam11	3.12334e-06	0.292869	0.521	0.37	0.00708374
Bnc21	3.14688e-06	0.277982	0.302	0.148	0.00713713
Mn11	4.57157e-06	0.331759	0.657	0.493	0.0103683
F3	4.74901e-06	0.28229	0.598	0.42	0.0107708
Pttg1ip2	5.10508e-06	0.25522	0.941	0.858	0.0115783
Col12a11	5.22738e-06	0.604835	0.414	0.246	0.0118557
Qsox12	5.28185e-06	0.272727	0.769	0.596	0.0119792
Slc2a1	5.29581e-06	0.40417	0.811	0.691	0.0120109
Sema3d1	5.9195e-06	0.292013	0.379	0.212	0.0134254
Fmr12	6.3478e-06	0.272044	0.716	0.541	0.0143968
Tmem641	7.91162e-06	0.329884	0.888	0.734	0.0179436
Zfhx32	8.74749e-06	0.29645	0.74	0.534	0.0198393
Ubn12	9.44961e-06	0.353546	0.864	0.72	0.0214317
Adam172	1.00952e-05	0.332807	0.751	0.551	0.0228959
Pde5a2	1.25627e-05	0.316605	0.42	0.253	0.0284922
Nov	1.41832e-05	0.758901	0.26	0.133	0.0321676
Adm1	1.80115e-05	0.871217	0.645	0.541	0.0408502
Bmp42	1.92881e-05	0.256758	0.361	0.217	0.0437454
Tgif12	1.98454e-05	0.267296	0.669	0.464	0.0450095
Ift80	1.98696e-05	0.283673	0.592	0.413	0.0450642
Eya21	2.07686e-05	0.272819	0.284	0.154	0.0471032
Wfdc1	3.02014e-05	0.272414	0.574	0.41	0.0684967
Efhd1	3.48281e-05	0.362507	0.26	0.137	0.0789901
Dact1	3.65873e-05	0.304886	0.402	0.258	0.0829799
Prkab21	3.80623e-05	0.290954	0.781	0.611	0.0863252
Arhgap42	5.41713e-05	0.252361	0.734	0.606	0.122861
Postn2	5.96784e-05	1.23969	0.479	0.326	0.135351
Hk21	6.46882e-05	0.384208	0.917	0.877	0.146713
Fut10	0.000116482	0.271052	0.373	0.242	0.26418
Ildr2	0.000119236	0.288782	0.308	0.179	0.270426
Reps21	0.000174173	0.461528	0.337	0.213	0.395023
Cilp3	0.000180921	0.406974	0.308	0.191	0.41033
Slc30a52	0.000214919	0.274613	0.728	0.589	0.487436
Mustn12	0.000222637	0.288242	0.491	0.333	0.504941
Rrs1	0.000293321	0.281523	0.55	0.427	0.665252
Itga82	0.000555433	0.428888	0.302	0.189	1
Mamdc22	0.00126977	0.286236	0.302	0.2	1
Igf2bp3	0.00189137	0.28183	0.462	0.355	1
Slc39a6	0.00308778	0.256191	0.438	0.35	1
Angptl71	0.00430524	0.383702	0.254	0.169	1
Map3k21	0.00604127	0.251576	0.805	0.681	1
Oasl22	0.00607497	0.29168	0.462	0.341	1

## Sheet: Cluster 4
	p_val	avg_logFC	pct.1	pct.2	p_val_adj
Dlgap11	4.01897e-30	1.55454	0.838	0.281	9.11503e-27
Adam331	8.38003e-26	1.81	0.912	0.485	1.90059e-22
Hcn4	1.91996e-25	1.68265	0.985	0.882	4.35447e-22
Igfbp51	1.72549e-21	1.04052	1	0.969	3.9134e-18
Acta21	3.45599e-20	1.54295	0.926	0.796	7.83819e-17
Vsnl1	1.05809e-17	1.42523	0.853	0.523	2.39975e-14
Ednrb2	1.61095e-16	1.23929	0.853	0.505	3.65364e-13
Pde1a1	4.1709e-16	1.15383	0.853	0.502	9.4596e-13
Myh63	6.38858e-16	0.483996	1	1	1.44893e-12
Unc801	1.11497e-15	1.17305	0.588	0.202	2.52876e-12
Shox22	1.85345e-15	0.758965	0.971	0.796	4.20361e-12
Tsc22d42	4.18241e-15	0.692376	1	0.956	9.48571e-12
Zyx1	1.02008e-14	0.799852	0.941	0.911	2.31355e-11
Rgs62	1.83278e-14	0.613704	0.985	0.948	4.15674e-11
Gramd1b	2.12073e-14	0.905175	0.824	0.536	4.80981e-11
Ankrd13	9.55679e-14	0.718614	1	0.999	2.16748e-10
Inpp4a	1.79367e-13	0.629171	0.985	0.939	4.06805e-10
Adamtsl51	6.50353e-13	0.868339	0.912	0.757	1.475e-09
Dtna2	1.39265e-12	0.60816	0.971	0.884	3.15853e-09
Ctnnal12	3.49901e-12	0.807915	0.926	0.846	7.93576e-09
Gcgr	6.13992e-12	1.11636	0.809	0.547	1.39253e-08
Jph23	6.60337e-12	0.641401	0.956	0.908	1.49764e-08
Filip11	7.93171e-12	0.750898	0.985	0.888	1.79891e-08
Hcn11	1.44716e-11	1.29947	0.838	0.683	3.28216e-08
Pkp23	5.17123e-11	0.698689	0.956	0.852	1.17283e-07
Gpcpd12	5.77027e-11	0.60325	0.971	0.951	1.3087e-07
Nfasc	8.80257e-11	0.743242	0.882	0.642	1.99642e-07
Alox82	9.6883e-11	0.653529	0.956	0.722	2.19731e-07
Ankrd45	2.14826e-10	0.866806	0.603	0.271	4.87225e-07
Arhgef17	2.47675e-10	0.592538	0.985	0.914	5.61726e-07
Cacna1h2	2.54439e-10	0.571119	0.985	0.949	5.77068e-07
4933413L06Rik	2.70188e-10	0.763976	0.441	0.164	6.12785e-07
Lclat1	3.27556e-10	0.970982	0.809	0.64	7.42897e-07
Palld2	4.48293e-10	0.382488	1	0.981	1.01673e-06
Pde4dip1	5.38812e-10	0.534036	1	0.98	1.22203e-06
Mical2	7.11127e-10	0.693963	0.985	0.93	1.61284e-06
Itga7	8.30051e-10	0.711265	0.956	0.854	1.88256e-06
Itgb8	8.80691e-10	0.600421	0.912	0.652	1.99741e-06
Efcab22	1.40377e-09	0.584553	0.956	0.891	3.18376e-06
Sspn2	1.63967e-09	0.338952	0.971	0.934	3.71877e-06
Rgma	1.80524e-09	0.690757	0.809	0.633	4.09428e-06
Hspb62	2.77733e-09	0.368243	1	0.967	6.29898e-06
Ogfrl1	2.80588e-09	0.68219	0.853	0.725	6.36375e-06
Efr3b1	5.36791e-09	0.833155	0.853	0.611	1.21744e-05
Rbm243	6.54969e-09	0.394241	1	0.959	1.48547e-05
Ptpn111	8.05311e-09	0.508668	0.985	0.967	1.82644e-05
Cidea1	9.28134e-09	0.848953	0.75	0.571	2.10501e-05
Efhd22	1.25719e-08	0.607159	0.971	0.937	2.85131e-05
Tcap2	1.40227e-08	0.41445	1	0.999	3.18035e-05
Efna51	1.81292e-08	0.89267	0.544	0.295	4.11169e-05
Mapk10	2.13732e-08	0.650451	0.853	0.707	4.84743e-05
Hmcn11	3.05555e-08	0.779021	0.882	0.75	6.92999e-05
Atp1b13	3.45278e-08	0.423561	0.985	0.958	7.8309e-05
Ehd43	4.17833e-08	0.350251	0.971	0.972	9.47646e-05
Gria1	4.30502e-08	0.662717	0.603	0.338	9.76378e-05
Sh3bgr3	6.14247e-08	0.431563	0.971	0.927	0.000139311
Cacna1d2	6.20836e-08	0.56403	0.926	0.836	0.000140806
Gde1	7.90766e-08	0.5933	0.824	0.769	0.000179346
Cd24a3	1.10706e-07	0.991415	0.603	0.374	0.000251081
Pde7b1	1.24466e-07	0.990512	0.706	0.581	0.000282289
Hlf	1.27164e-07	0.629645	0.897	0.789	0.000288407
Drap13	1.46941e-07	0.346247	1	0.98	0.000333262
Hs6st2	1.7548e-07	0.740512	0.353	0.13	0.000397989
Flrt3	1.8119e-07	0.692239	0.529	0.259	0.00041094
Neo11	2.49781e-07	0.470097	0.971	0.911	0.000566503
Mast22	2.68597e-07	0.351671	0.956	0.933	0.000609178
Xirp13	4.54452e-07	0.76535	0.941	0.892	0.0010307
Synpo	4.63085e-07	0.49794	0.941	0.902	0.00105028
Rsrc1	5.04197e-07	0.490477	0.941	0.857	0.00114352
Tbx3	5.52637e-07	0.84028	0.824	0.754	0.00125338
Gata61	5.75923e-07	0.497489	0.926	0.913	0.00130619
Gfra4	9.09529e-07	0.605109	0.5	0.277	0.00206281
Lbh1	1.02829e-06	0.703547	0.838	0.827	0.00233216
Cntn22	1.23147e-06	0.478931	1	0.865	0.00279298
Raph11	1.42589e-06	0.490367	0.971	0.94	0.00323392
Tnik	1.55013e-06	0.732201	0.809	0.726	0.00351569
Ablim21	2.11808e-06	0.72842	0.824	0.801	0.0048038
Slc24a2	2.25388e-06	0.758105	0.75	0.595	0.00511179
Lgr6	2.28506e-06	1.0825	0.691	0.56	0.00518251
1010001N08Rik1	3.06161e-06	0.592048	0.735	0.607	0.00694372
Lama3	3.52974e-06	0.9997	0.529	0.306	0.00800545
Rassf31	3.88191e-06	0.583633	0.926	0.9	0.00880418
Mrvi12	3.95035e-06	0.430071	0.926	0.952	0.00895939
Cdh132	4.44866e-06	0.313571	1	0.972	0.0100896
Tbx181	5.57187e-06	0.828533	0.5	0.313	0.012637
Pkig1	6.94243e-06	0.254098	1	0.962	0.0157454
Bend4	7.88517e-06	0.738084	0.662	0.485	0.0178836
Asph1	8.55185e-06	0.371463	0.971	0.94	0.0193956
Usp283	9.43461e-06	0.459602	0.926	0.876	0.0213977
Aldh2	1.02391e-05	0.489439	0.985	0.942	0.0232224
Paqr91	1.29988e-05	0.597771	0.882	0.751	0.0294814
Tgfb21	1.3076e-05	0.907511	0.75	0.646	0.0296565
Asap22	1.36418e-05	0.594299	0.735	0.539	0.0309395
Plin42	1.43898e-05	0.570732	0.882	0.811	0.032636
Lmod23	1.45093e-05	0.348194	0.985	0.965	0.0329071
Abat2	1.50499e-05	0.509615	0.882	0.818	0.0341332
Adk1	1.61509e-05	0.495188	0.897	0.868	0.0366302
Shisa4	2.06755e-05	0.534456	0.647	0.499	0.0468921
Gria3	2.95523e-05	0.668702	0.75	0.616	0.0670245
Cbln3	3.14363e-05	0.471808	0.279	0.112	0.0712975
A330023F24Rik	4.07307e-05	0.566296	0.838	0.732	0.0923773
Slc25a233	4.48614e-05	0.390277	0.941	0.886	0.101746
Ctnna11	5.23023e-05	0.294956	0.985	0.974	0.118622
Nacc2	6.24242e-05	0.497665	0.838	0.77	0.141578
Abcc11	6.64611e-05	0.480996	0.794	0.693	0.150734
Pik3r51	7.0865e-05	0.434359	0.544	0.344	0.160722
Mical33	7.49623e-05	0.339338	0.926	0.949	0.170015
Pgam1	9.59192e-05	0.347003	0.882	0.825	0.217545
Gng22	0.00011065	0.381635	0.868	0.87	0.250954
Rc3h1	0.000120944	0.371481	1	0.945	0.274302
Adra1a	0.000150492	0.557471	0.529	0.336	0.341316
Kcnb1	0.000180184	0.588229	0.75	0.668	0.408658
Cacna1g2	0.000192116	0.397693	0.838	0.815	0.43572
Maob1	0.000208508	0.45068	0.926	0.888	0.472897
Tmtc2	0.000216448	0.643572	0.471	0.298	0.490903
Lnx12	0.000282737	0.521769	0.471	0.288	0.641247
Lrrfip21	0.000364677	0.331146	0.926	0.888	0.827088
Map2k2	0.00037188	0.271631	0.985	0.913	0.843424
Ubr2	0.000386158	0.426656	0.985	0.923	0.875805
Bace1	0.00043818	0.403725	0.809	0.722	0.993792
Parvb	0.000495016	0.419506	0.838	0.799	1
Itga10	0.000598998	0.549006	0.265	0.125	1
Slmap	0.000679884	0.310383	0.941	0.924	1
Cpne52	0.000734775	0.350583	0.926	0.859	1
Slc27a12	0.000817991	0.375165	0.912	0.9	1
Adora1	0.000889685	0.49825	0.676	0.595	1
Igf2r	0.00090268	0.2862	0.941	0.897	1
Nhsl2	0.00095751	0.745262	0.735	0.699	1
Tmem86a	0.001029	0.612134	0.691	0.661	1
Pclo	0.00103853	0.398642	0.426	0.269	1
Tmc7	0.00106447	0.511981	0.368	0.231	1
Tmtc1	0.00119096	0.272913	0.985	0.959	1
Kcnd3	0.0011939	0.665709	0.588	0.523	1
Adcy6	0.00124343	0.42454	0.882	0.882	1
Myh72	0.00127339	0.375658	0.971	0.907	1
Chdh	0.00140229	0.449355	0.279	0.14	1
Magi2	0.0014579	0.573666	0.691	0.614	1
Bcl9	0.00169145	0.328345	0.794	0.79	1
Pln2	0.00202178	0.286094	0.971	0.943	1
Tex261	0.00213936	0.322704	0.912	0.917	1
Fam84a	0.00233754	0.948349	0.265	0.138	1
Slc20a23	0.00246932	0.31205	0.868	0.863	1
Acot21	0.00263429	0.293526	0.897	0.795	1
1190002N15Rik	0.00263619	0.591449	0.824	0.796	1
Myom23	0.00265181	0.304383	0.985	0.984	1
Unc5c1	0.0027502	0.731898	0.324	0.194	1
Stk391	0.00296304	0.333335	0.971	0.927	1
Etl42	0.00304032	0.579392	0.794	0.766	1
4933431K23Rik	0.00321841	0.593674	0.603	0.52	1
Psd3	0.00507307	0.262047	0.941	0.886	1
Mmd	0.0053645	0.279353	0.632	0.553	1
Sh3rf2	0.00582539	0.523117	0.588	0.521	1
Igf2bp2	0.00747312	0.416235	0.603	0.505	1
Nt5c2	0.00790116	0.299591	0.794	0.763	1
Bcl62	0.00846216	0.372318	0.75	0.683	1
Atp1b2	0.00851285	0.279102	0.765	0.732	1
4631405J19Rik	0.00907533	0.47303	0.544	0.463	1

## Sheet: Cluster 5
	p_val	avg_logFC	pct.1	pct.2	p_val_adj
H19	8.73614e-77	1.47562	0.878	0.05	1.98136e-73
Lrrc15	2.526e-68	0.547404	0.939	0.069	5.72898e-65
Lrtm11	4.72143e-51	2.81718	0.939	0.159	1.07082e-47
Sh2d4a	5.69837e-48	0.412806	0.776	0.071	1.29239e-44
Upk3b	1.34142e-42	1.70285	0.735	0.084	3.04235e-39
Kcnip21	3.39193e-41	1.58483	0.939	0.201	7.69291e-38
Ptgds1	4.18921e-37	2.32489	0.959	0.292	9.50112e-34
Slc25a132	5.67775e-37	1.84437	0.939	0.269	1.28771e-33
Lrrn4	2.34293e-35	1.35138	0.612	0.064	5.31377e-32
Cenpf	1.81054e-33	0.48766	0.673	0.081	4.1063e-30
Nppb1	3.51356e-31	1.98633	0.959	0.337	7.96876e-28
Ky	1.40718e-30	0.301771	0.837	0.143	3.19148e-27
Cdk18	1.84842e-29	0.354747	0.816	0.144	4.19221e-26
Atp5h2	1.09297e-26	1.01688	1	0.987	2.47886e-23
Upk1b	6.19396e-26	0.752966	0.408	0.037	1.40479e-22
Cox5b2	9.86327e-26	1.0669	1	0.987	2.23699e-22
Pln3	1.35896e-25	1.35324	1	0.942	3.08211e-22
F830016B08Rik	1.39213e-25	0.506383	0.918	0.198	3.15736e-22
Cox7a12	2.3903e-25	1.35804	1	0.984	5.4212e-22
Atp5g13	2.62214e-25	1.02727	1	0.997	5.94702e-22
Hpgd2	1.44103e-24	0.491036	0.796	0.157	3.26826e-21
Scn4b	1.91002e-24	0.409027	0.918	0.222	4.33193e-21
Ndufa62	3.17395e-24	0.86263	1	0.987	7.19851e-21
Krt19	5.45872e-24	0.723262	0.388	0.035	1.23804e-20
AU021092	7.33183e-24	0.287253	0.469	0.055	1.66286e-20
Ivns1abp1	7.4377e-24	1.54868	1	0.948	1.68687e-20
Gm117161	8.12417e-24	0.701885	0.959	0.357	1.84256e-20
Rplp21	8.1274e-24	0.904019	1	0.895	1.84329e-20
Ckm3	1.00641e-23	1.37358	1	0.836	2.28255e-20
Ndufb52	1.92619e-23	0.876569	1	0.976	4.36861e-20
Hspb63	3.57467e-23	1.15329	1	0.967	8.10735e-20
Klhdc8a	3.7238e-23	0.605651	0.857	0.225	8.44559e-20
Ndufa33	8.32048e-23	0.934114	1	0.972	1.88709e-19
Mrpl511	1.10141e-22	0.851069	1	0.892	2.49801e-19
Cs2	1.27957e-22	0.83079	1	0.987	2.90205e-19
Lbh2	1.48895e-22	1.27506	0.98	0.817	3.37693e-19
Dgat23	4.34339e-22	1.07844	1	0.829	9.85082e-19
Gm15417	4.72703e-22	0.596189	0.939	0.374	1.07209e-18
Mylk41	5.33886e-22	1.29499	0.98	0.565	1.21085e-18
Fblim11	5.44147e-22	1.15004	0.959	0.698	1.23412e-18
Gpr1822	9.83975e-22	0.383476	0.755	0.159	2.23166e-18
Mb4	1.57779e-21	1.16735	0.98	0.984	3.57844e-18
Fabp53	2.48516e-21	1.08146	0.98	0.381	5.63634e-18
Acot133	2.49884e-21	0.855826	1	0.938	5.66736e-18
Efnb3	2.69978e-21	0.415672	0.878	0.222	6.1231e-18
Rpl36	2.85161e-21	0.808934	1	0.834	6.46744e-18
Rxrg	3.77866e-21	0.865314	0.98	0.452	8.57e-18
Fgf131	5.2774e-21	0.976536	0.98	0.484	1.19691e-17
Eno33	6.06678e-21	0.89442	1	0.973	1.37595e-17
Fmn1	7.45216e-21	0.595829	0.714	0.157	1.69015e-17
Tmod4	1.61153e-20	0.533464	0.878	0.231	3.65494e-17
Prdx51	2.25638e-20	0.753358	1	0.96	5.11746e-17
Idh24	2.74942e-20	0.905579	1	0.972	6.23568e-17
Hist2h3c2	3.06009e-20	0.256879	0.592	0.11	6.94029e-17
Adra1a1	3.86942e-20	0.491812	0.959	0.312	8.77584e-17
Ndufb73	7.1978e-20	0.722025	1	0.976	1.63246e-16
Egln3	8.70352e-20	0.764664	0.959	0.415	1.97396e-16
Vwa3a2	1.20178e-19	0.359424	0.776	0.191	2.72564e-16
Idh3b2	1.54765e-19	0.723176	1	0.973	3.51008e-16
Atp5j3	2.47708e-19	0.59472	1	0.992	5.61801e-16
Cgnl13	2.55954e-19	0.676002	0.98	0.344	5.80503e-16
Gm102212	2.97273e-19	0.682991	1	0.959	6.74215e-16
Emcn4	3.35037e-19	0.699491	0.918	0.28	7.59864e-16
Pkhd1l11	3.44818e-19	1.33149	0.694	0.167	7.82046e-16
Tuba81	4.17586e-19	0.81989	1	0.612	9.47086e-16
Asb101	4.75964e-19	0.792861	0.939	0.424	1.07949e-15
Slc16a1	8.08822e-19	0.925683	1	0.535	1.83441e-15
Mcee1	8.95214e-19	0.750069	1	0.829	2.03034e-15
Lrrc103	1.22648e-18	0.874107	0.959	0.517	2.78166e-15
Aqp74	1.52273e-18	0.336671	0.857	0.231	3.45354e-15
Gm100393	1.81398e-18	0.652447	1	0.987	4.1141e-15
Fcgr34	3.58476e-18	0.439997	0.898	0.263	8.13024e-15
Apoo2	3.90922e-18	0.810948	1	0.826	8.86611e-15
Msln	3.97979e-18	0.923911	0.388	0.052	9.02617e-15
Cd934	5.07241e-18	0.942626	0.939	0.358	1.15042e-14
Calcrl3	5.77033e-18	0.662292	0.939	0.309	1.30871e-14
Hba-a11	6.59497e-18	1.3466	1	0.496	1.49574e-14
Gja13	1.05394e-17	0.935665	1	0.667	2.39033e-14
Cox6a23	1.11229e-17	0.608769	1	0.994	2.52268e-14
Gm120022	1.32762e-17	0.440292	0.694	0.164	3.01105e-14
Mmrn24	2.23153e-17	0.279725	0.878	0.249	5.06111e-14
Npr32	2.24858e-17	0.696921	0.816	0.251	5.09977e-14
Slc25a112	2.46066e-17	0.77499	1	0.907	5.58078e-14
Chchd103	2.9474e-17	0.583154	1	0.973	6.68471e-14
Rap1gap2	3.46073e-17	0.696899	0.939	0.492	7.84893e-14
F13a13	3.71308e-17	0.278795	0.939	0.31	8.42126e-14
Coq10a1	4.22345e-17	0.784049	0.98	0.768	9.57878e-14
Aqp14	5.72747e-17	0.252998	1	0.378	1.29899e-13
Prdm162	7.52615e-17	0.402439	0.878	0.29	1.70693e-13
Hopx2	1.11567e-16	0.437452	0.959	0.482	2.53034e-13
Mrc14	1.81285e-16	0.315319	0.918	0.29	4.11154e-13
Acsl13	2.22151e-16	0.721685	1	0.941	5.03839e-13
Car44	2.37042e-16	0.356549	0.776	0.211	5.37612e-13
Hba-a2	3.26661e-16	1.10245	0.878	0.306	7.40868e-13
Mki67	4.11452e-16	0.440767	0.612	0.136	9.33172e-13
Smpx4	6.31317e-16	0.649162	1	0.953	1.43183e-12
Chchd33	6.83828e-16	0.583944	1	0.972	1.55092e-12
Rgs102	7.52702e-16	0.272	0.796	0.227	1.70713e-12
Stradb	9.89339e-16	0.566712	0.98	0.482	2.24382e-12
Car83	1.02872e-15	0.508221	0.857	0.272	2.33313e-12
C1qc4	1.19006e-15	0.359454	0.98	0.388	2.69905e-12
Pebp11	1.24486e-15	0.578411	1	0.948	2.82335e-12
Rn7sk	1.32452e-15	0.272118	0.918	0.401	3.004e-12
Nqo1	1.32627e-15	0.688204	0.939	0.465	3.00798e-12
Cyyr14	2.0915e-15	0.439091	0.918	0.309	4.74351e-12
C1qb3	2.25364e-15	0.373452	0.939	0.39	5.11126e-12
Cbr23	2.31498e-15	0.332598	0.918	0.327	5.25037e-12
Prpf191	2.56968e-15	0.537241	1	0.871	5.82804e-12
Pdhb3	4.10084e-15	0.537849	1	0.984	9.3007e-12
Etfdh2	4.69257e-15	0.679741	0.98	0.907	1.06427e-11
Isoc2a	4.84103e-15	0.288168	0.837	0.292	1.09794e-11
Cpt21	5.07776e-15	0.697903	1	0.751	1.15163e-11
Homer21	8.2303e-15	0.629903	0.98	0.612	1.86663e-11
Naca3	1.21655e-14	0.471018	1	0.989	2.75913e-11
Icam24	1.27327e-14	0.46153	0.796	0.251	2.88777e-11
Suclg2	1.46472e-14	0.605233	0.98	0.766	3.322e-11
Sobp	2.09726e-14	0.310785	0.878	0.33	4.75659e-11
Fmod	3.47741e-14	1.17245	0.429	0.085	7.88677e-11
Ppara	3.57939e-14	0.388983	0.959	0.388	8.11806e-11
Tie14	4.00623e-14	0.480729	0.857	0.299	9.08613e-11
Gm5532	5.49329e-14	0.55362	0.959	0.436	1.24588e-10
Dpp4	8.72246e-14	0.321189	0.551	0.125	1.97825e-10
Rpsa	1.02121e-13	0.496691	1	0.959	2.3161e-10
Dnajc19	1.19128e-13	0.547842	1	0.771	2.70182e-10
Neurl2	1.72488e-13	0.353656	0.959	0.433	3.91203e-10
Grm1	2.29563e-13	0.407402	0.918	0.36	5.2065e-10
Uqcr103	3.30258e-13	0.447297	1	0.992	7.49025e-10
Cyp2s1	3.96401e-13	0.637342	0.347	0.061	8.99038e-10
Sgca2	4.83515e-13	0.542291	1	0.768	1.09661e-09
Nrp24	5.31525e-13	0.680752	0.857	0.334	1.2055e-09
Edf11	6.18356e-13	0.408715	1	0.918	1.40243e-09
Rgs54	7.33096e-13	0.550984	0.959	0.684	1.66266e-09
Mest3	1.01397e-12	0.344981	0.837	0.288	2.29969e-09
Eif2b4	1.15907e-12	0.394476	1	0.599	2.62878e-09
Slc25a32	1.37012e-12	0.445986	1	0.996	3.10743e-09
Ptprb4	1.44214e-12	0.469661	0.939	0.428	3.27078e-09
Pdlim51	1.96526e-12	0.393496	1	0.983	4.4572e-09
Frmd52	2.00223e-12	0.589661	1	0.79	4.54107e-09
Ly6e3	2.12699e-12	0.728392	1	0.647	4.82402e-09
Rpl12	2.13072e-12	0.556913	0.98	0.585	4.83248e-09
Angpt1	2.34686e-12	0.469006	0.939	0.425	5.32269e-09
Rps25	2.53565e-12	0.464045	1	0.907	5.75085e-09
Timm8b3	2.70153e-12	0.49074	1	0.826	6.12706e-09
Kitl2	2.91316e-12	0.526087	0.918	0.418	6.60705e-09
Mettl22	3.1476e-12	0.283706	0.939	0.384	7.13876e-09
Efna52	3.49807e-12	0.251501	0.816	0.283	7.93363e-09
Rps21	4.15117e-12	0.492676	0.98	0.68	9.41486e-09
Exoc63	4.27273e-12	0.286928	0.959	0.384	9.69055e-09
Asb141	4.52065e-12	0.494624	0.918	0.51	1.02528e-08
Fitm13	4.83657e-12	0.519554	0.98	0.817	1.09693e-08
Rps71	4.90616e-12	0.445755	1	0.936	1.11272e-08
Crat1	5.01062e-12	0.533168	1	0.926	1.13641e-08
Eif3m	5.32208e-12	0.496149	1	0.816	1.20705e-08
Ano101	5.67338e-12	0.548225	0.98	0.652	1.28672e-08
Pdhx1	8.90173e-12	0.609601	0.98	0.703	2.01891e-08
Twf2	1.18463e-11	0.499577	1	0.712	2.68675e-08
Pcx	1.19731e-11	0.289208	0.735	0.249	2.71549e-08
Klhl312	1.54126e-11	0.505268	0.98	0.854	3.49558e-08
Itga64	2.03633e-11	0.371955	0.959	0.441	4.61841e-08
Rbfox11	2.07533e-11	0.331933	1	0.552	4.70684e-08
Hfe4	2.16078e-11	0.394888	0.918	0.387	4.90065e-08
Hk22	2.37625e-11	0.528697	1	0.878	5.38934e-08
Myh141	2.38463e-11	0.411698	0.939	0.482	5.40835e-08
Mex3c1	2.41483e-11	0.26788	0.898	0.333	5.47684e-08
Cd363	2.80941e-11	0.547648	1	0.992	6.37174e-08
Gnpat1	2.96894e-11	0.465388	1	0.892	6.73355e-08
Rit11	3.02919e-11	0.496322	0.959	0.601	6.8702e-08
Rnf1281	3.17025e-11	0.494603	0.959	0.592	7.19013e-08
Adssl11	3.56812e-11	0.513171	0.959	0.683	8.09249e-08
Acot22	3.74617e-11	0.539926	0.98	0.792	8.4963e-08
Immp1l3	4.07187e-11	0.359562	1	0.851	9.23501e-08
Wfdc11	4.37379e-11	0.281332	0.959	0.411	9.91977e-08
Egln11	5.23608e-11	0.410737	1	0.874	1.18754e-07
Acadvl1	5.41164e-11	0.503312	0.98	0.848	1.22736e-07
Ssbp11	5.50929e-11	0.451088	1	0.724	1.24951e-07
Acy31	6.11656e-11	0.346485	0.98	0.496	1.38724e-07
Mrpl16	6.22609e-11	0.453976	0.98	0.64	1.41208e-07
Nampt	6.59698e-11	0.514461	1	0.773	1.4962e-07
Mreg	8.16335e-11	0.426909	0.959	0.51	1.85145e-07
Itgb1bp23	9.54184e-11	0.473702	1	0.84	2.16409e-07
Polr2k	1.21027e-10	0.392307	0.98	0.599	2.74489e-07
Qrsl1	1.22036e-10	0.351064	0.918	0.431	2.76777e-07
Myom24	1.45182e-10	0.438286	1	0.983	3.29274e-07
Mdh13	1.48456e-10	0.410401	1	0.997	3.36697e-07
Scp23	1.83787e-10	0.405463	1	0.941	4.1683e-07
Ndufv13	1.8937e-10	0.423124	1	0.979	4.2949e-07
Mad2l1bp	2.25997e-10	0.377138	0.816	0.358	5.12562e-07
Rpl132	2.56078e-10	0.362832	1	0.95	5.80786e-07
Fndc54	2.85062e-10	0.483833	1	0.856	6.4652e-07
Gm102503	2.87545e-10	0.326566	1	0.992	6.52152e-07
Timm23	2.87726e-10	0.500439	1	0.728	6.52562e-07
Aldoa3	3.12438e-10	0.350942	1	0.999	7.0861e-07
Coro64	3.40731e-10	0.531727	1	0.853	7.72779e-07
Tspan63	3.60996e-10	0.313762	0.776	0.288	8.18739e-07
Rtn21	3.96625e-10	0.405125	1	0.712	8.99545e-07
Alas1	4.06707e-10	0.467831	1	0.727	9.22412e-07
Tek3	4.60342e-10	0.402309	0.939	0.424	1.04406e-06
Oasl24	5.66529e-10	0.250479	0.857	0.334	1.28489e-06
Poldip21	5.87689e-10	0.45758	0.98	0.81	1.33288e-06
Polr2e	6.24624e-10	0.476142	0.98	0.725	1.41665e-06
Grb142	6.86454e-10	0.442447	1	0.871	1.55688e-06
Lama52	6.9457e-10	0.569603	1	0.721	1.57529e-06
Myo102	7.71124e-10	0.276622	0.898	0.407	1.74891e-06
Ghr	1.12522e-09	0.429817	0.98	0.839	2.552e-06
Gcsh	1.28519e-09	0.432771	0.98	0.559	2.9148e-06
Ctsc4	1.32535e-09	0.305284	0.939	0.511	3.00589e-06
Apip1	1.47703e-09	0.401767	0.98	0.67	3.3499e-06
Ctdnep1	1.49334e-09	0.401486	1	0.71	3.38691e-06
Mrpl15	1.66496e-09	0.372883	1	0.718	3.77614e-06
Herc3	1.7119e-09	0.306314	0.959	0.545	3.88259e-06
Rpl22	2.30629e-09	0.296594	0.98	0.878	5.23066e-06
Aldh4a11	2.65959e-09	0.358092	0.959	0.712	6.03195e-06
Rps11	2.79416e-09	0.306348	0.98	0.877	6.33716e-06
Ndufc23	3.97021e-09	0.347568	1	0.972	9.00444e-06
Eif2s2	4.10259e-09	0.401715	0.98	0.847	9.30468e-06
Prrx12	4.11203e-09	0.339738	0.98	0.575	9.32608e-06
Sec14l12	5.57939e-09	0.397947	1	0.596	1.26541e-05
Cxcl123	6.00307e-09	0.371282	0.939	0.55	1.3615e-05
Dusp181	6.59306e-09	0.364493	0.959	0.589	1.4953e-05
Lclat11	7.84378e-09	0.318023	0.98	0.633	1.77897e-05
Ak2	7.91992e-09	0.33954	1	0.772	1.79624e-05
Serpinb6b	8.20862e-09	0.334761	0.918	0.51	1.86171e-05
Oxa1l	8.31054e-09	0.397365	0.98	0.653	1.88483e-05
Mypn2	8.59637e-09	0.359965	0.98	0.694	1.94966e-05
Eif5a	1.09464e-08	0.279021	1	0.98	2.48265e-05
Eng4	1.20595e-08	0.399376	0.959	0.66	2.73509e-05
Mrpl39	1.23499e-08	0.394458	1	0.715	2.80095e-05
Vegfb3	1.68777e-08	0.315722	1	0.942	3.82786e-05
Mrrf	2.29987e-08	0.286637	0.939	0.619	5.21611e-05
Pfkfb2	2.3935e-08	0.354203	0.857	0.476	5.42846e-05
Usp132	3.51329e-08	0.365173	1	0.926	7.96815e-05
Osbpl31	4.99146e-08	0.252741	0.939	0.52	0.000113206
Rps6ka2	5.9965e-08	0.29774	0.939	0.582	0.000136001
Ezr	6.40896e-08	0.457217	1	0.585	0.000145355
Atp6v1b22	7.29011e-08	0.312902	0.98	0.71	0.00016534
Psmb21	8.28291e-08	0.351878	1	0.861	0.000187856
Ptpn3	9.24246e-08	0.288755	0.918	0.538	0.000209619
Isca1	1.02973e-07	0.358836	1	0.898	0.000233544
Vdac23	1.13989e-07	0.265443	1	0.972	0.000258527
Ugp2	1.48817e-07	0.366696	1	0.877	0.000337516
Kdr3	1.64368e-07	0.418807	0.959	0.605	0.000372786
Ces1d	2.18761e-07	0.375775	1	0.629	0.000496149
Pdha11	2.98553e-07	0.321725	1	0.945	0.000677118
Acox1	3.23466e-07	0.340562	1	0.881	0.00073362
Limch12	3.47645e-07	0.325197	1	0.878	0.000788459
Rpl37	3.68098e-07	0.264425	0.98	0.945	0.000834846
Prkaa23	3.78672e-07	0.271445	1	0.899	0.000858827
Rnf7	4.37339e-07	0.321505	1	0.831	0.000991885
Gemin7	7.02558e-07	0.321613	0.959	0.738	0.0015934
Cct2	7.79976e-07	0.299664	1	0.785	0.00176899
Sccpdh1	8.35809e-07	0.293377	0.959	0.722	0.00189561
Mrpl20	8.6209e-07	0.287812	0.98	0.751	0.00195522
Top2a	9.10071e-07	0.353976	0.408	0.136	0.00206404
Mrpl121	9.26408e-07	0.265949	0.959	0.737	0.00210109
Bcl2l13	9.35042e-07	0.254466	0.959	0.676	0.00212068
Naa20	9.53375e-07	0.294191	1	0.841	0.00216226
Pnkd1	1.01721e-06	0.29665	0.98	0.831	0.00230703
Tmem158	1.06674e-06	0.424946	0.49	0.193	0.00241937
Amigo22	1.25364e-06	0.326085	0.449	0.157	0.00284325
Igfbp63	1.32804e-06	0.454085	0.898	0.416	0.003012
Art13	1.64012e-06	0.328949	0.939	0.71	0.00371978
Tmsb4x3	1.65036e-06	0.356406	1	0.979	0.00374302
Agtrap	1.76022e-06	0.279663	1	0.608	0.00399219
Afg3l2	1.79856e-06	0.332771	1	0.829	0.00407914
Nceh1	1.84473e-06	0.303666	0.98	0.739	0.00418385
Rpl102	2.68714e-06	0.252378	1	0.953	0.00609443
Uqcrc11	3.21514e-06	0.533328	1	0.888	0.00729194
Dctn3	3.64891e-06	0.277987	0.98	0.789	0.00827572
Stom1	4.0096e-06	0.294244	1	0.708	0.00909377
Efemp12	4.31344e-06	0.643672	0.898	0.412	0.00978288
Scn5a2	4.95162e-06	0.343826	1	0.819	0.0112303
Ramp23	6.41648e-06	0.288847	0.898	0.483	0.0145526
Pls33	6.60162e-06	0.29789	0.98	0.632	0.0149725
Lmod24	9.08389e-06	0.327404	1	0.965	0.0206023
Adipor2	9.71646e-06	0.272145	0.959	0.712	0.0220369
9330158H04Rik1	1.04341e-05	0.306116	0.98	0.727	0.0236646
Vegfa1	2.2052e-05	0.427303	0.98	0.847	0.050014
Gpcpd13	2.4437e-05	0.283584	1	0.949	0.055423
Tecrl3	2.56578e-05	0.262777	0.959	0.666	0.0581919
B2m3	2.632e-05	0.347708	1	0.878	0.0596938
Cdc37l1	0.000102701	0.25079	0.98	0.857	0.232927
Hmcn12	0.000278215	0.284481	0.959	0.748	0.630992
Cacna1c2	0.00330582	0.265272	1	0.935	1
