# Supplementary material for: Cellular and molecular landscape of mammalian sinoatrial node revealed by single-cell RNA sequencing
Source: Nat Commun. 2021 Jan 12;12:287. doi: 10.1038/s41467-020-20448-x (PMC7804277; doi:10.1038/s41467-020-20448-x)
Supplement: Supplementary file 5 — Supplementary Data 3 [file 41467_2020_20448_MOESM5_ESM.xlsx]

## Sheet: Sheet1
Module Genes of mouse WGCNA analysis
Red module genes	Brown module genes
Dbh	Ccnd2
Ssbp2	Tom1l2
Angptl2	Mast2
Mrvi1	Map3k20
Runx1t1	Coro1c
P4htm	Insr
Cacna2d2	Gata6
Cacna1d	Atp1a2
Tbx3	M6pr
Sfrp5	Homer1
Ptprk	Nf2
Dnmt3a	Mkl2
Cacna1g	Cbx5
Alox8	Amotl1
Rgs6	Appl2
Hcn1	Myocd
Arhgap31	Rock2
Adcy5	Tmem94
Slc22a1	Sptb
Cpne5	Ryr2
Cacna1h	Cap2
Npc1	Kif13a
Gcgr	Samd4
Itgb8	Ktn1
Sgk3	Slmap
Igfbp5	Mbnl2
Nfasc	Ank
Olfm1	Mgrn1
Nacc2	Srl
Tspan18	Zbtb20
Adam33	Popdc2
Bmp2	Adcy6
Nbea	Enah
Shox2	Igf2r
Rgs12	Lnpep
Lrig1	Vegfa
Col4a5	Myom1
Nr3c2	Clip4
Pdlim3	Prepl
Gnao1	Svil
6430548M08Rik	Dtna
Kcnj5	Cdh2
Hcn4	Camk2a
Cdc14b	Ankrd1
Rxfp1	Vldlr
Igsf9b	Ehbp1l1
Iqsec1	Sorbs1
Rsrc1	Fyco1
Mast4	Itga7
Acta2	R3hdm2
Rfxank	Sec11a
Mical2	Trak2
Kcnh2	Inpp4a
Ctnnal1	Dst
Whrn	Speg
Atp6v0e2	Des
Adam22	Dnpep
Efhd2	Efcab2
Atp1b2	Atf6
Hectd4	Hsd17b7
Gpr22	Rabgap1l
Megf8	Gpsm1
E130308A19Rik	Pkp4
Smtnl2	Xirp2
Gsg1l	Stk39
Tet1	Hipk3
Stbd1	Ehd4
Pirt	Serp1
Ndnf	Casq2
Rasl11b	Cyp2u1
Gja1	Wls
Map1b	Chmp5
Cntn2	Macf1
Lmntd1	Map7d1
Spock2	Epb41
Kalrn	Ablim2
Myl9	D5Ertd579e
Pak6	Arpc3
Nhsl2	Cux1
Rps13	Mtpn
Ccdc85b	Slc41a3
A330023F24Rik	Sspn
	Tmtc1
	Mef2a
	Arl6ip1
	Rnf141
	Rbm3
	Rbpms
	Ednra
	Sorbs2
	Amfr
	Cdh13
	Usp2
	Tspan3
	Neo1
	Mlip
	Rbpms2
	Tfdp2
	Atp1b3
	Me1
	Trak1
	Kank1
	Inppl1
	Arhgef17
	Lmo7
	Tbc1d4
	Atp1a1
	Agl
	Rbfox2
	Inpp5j
	Art3
	Filip1
	Mitf
	Kidins220
	Gng12
	Arhgap21
	Hk1
	Clic4
	Slc20a2
	Limch1
	Ctnna1
	Cpe
	Rbm24
	Pde4dip
	Trp53inp2
	Nfe2l1
	Golga4
	Adk
	Synpo2l
	Strip2
	Dag1
	Abcc8
	Plekha1
	Psme4
	Rnf10
	Acacb
	Grk3
	Ehbp1
	Rbm7
	Ppp2r3a
	Ptpn11
	Dmd
	Slc25a23
	Cmya5
	Arl4a
	Tnrc6b
	Dip2c
	Sacs
	Fitm2
	Nrap
	Kcnk3
	Clip1
	Synpo2
	Msrb3
	Cacna1c
	Mical3
	Nav2
	Tln2
	Myh7
	Arhgap20
	Nebl
	Camk2d
	Slc8a1
	Tead1
	Tns1
	Fry
	Aak1
	E2f6
	Abat
	Palld
	Ccser2
	Cds2
	Arhgef12
	Gtf2i
	Hipk2
	Obscn
	Akap6
	Rpl17
	Cytl1
	Ccni
	Kif1b
	Clasp1
	Flnc
	Ank3
	Myo18b
	Ppp1r12b
	1700020I14Rik
	1110002E22Rik
	Malat1
	Mhrt
	Gm26917
	Kcnq1ot1
	Gm43359
	Gm43361
	D830005E20Rik
