# Supplementary material for: Cellular and molecular landscape of mammalian sinoatrial node revealed by single-cell RNA sequencing
Source: Nat Commun. 2021 Jan 12;12:287. doi: 10.1038/s41467-020-20448-x (PMC7804277; doi:10.1038/s41467-020-20448-x)
Supplement: Supplementary file 6 — Supplementary Data 4 [file 41467_2020_20448_MOESM6_ESM.xlsx]

## Sheet: Cluster 1
	p_val	avg_logFC	pct.1	pct.2	p_val_adj
LOC100328910	3.66021e-16	0.749868	1	0.958	4.11774e-13
DCN	7.57545e-16	0.486245	1	1	8.52239e-13
FTL	4.59238e-15	0.357915	1	1	5.16642e-12
LUM	2.04637e-13	0.522512	1	0.994	2.30216e-10
MGP	4.18628e-13	0.560114	1	1	4.70957e-10
OGN	3.18152e-12	0.447583	1	1	3.57921e-09
PLTP	3.62427e-12	0.631329	0.976	0.857	4.0773e-09
IGF1	1.07194e-11	0.571	0.922	0.643	1.20594e-08
RBP4	1.07309e-11	0.705995	0.916	0.685	1.20722e-08
BGN	3.98785e-11	0.399668	1	0.994	4.48633e-08
COL1A2	1.57722e-10	0.87628	0.994	0.97	1.77437e-07
MMP2	6.11375e-10	0.585979	0.994	0.976	6.87797e-07
CTSK	6.34418e-10	0.495448	0.988	0.911	7.1372e-07
ALDH1A1	1.64034e-09	0.34691	1	0.988	1.84539e-06
ANXA1	2.49282e-09	0.488531	1	0.988	2.80442e-06
S100A6	2.72753e-09	0.355209	1	0.964	3.06847e-06
S100A10	4.59924e-09	0.368253	1	0.988	5.17415e-06
TNFAIP6	4.69135e-09	0.541768	0.373	0.107	5.27776e-06
CST3	5.60312e-09	0.258844	1	1	6.30351e-06
HP	6.8804e-09	1.12505	0.886	0.714	7.74045e-06
APOD	1.76577e-08	0.858864	0.97	0.94	1.98649e-05
LGALS3	3.46683e-08	0.384786	0.976	0.851	3.90018e-05
AR	3.78631e-08	0.510956	0.789	0.536	4.2596e-05
SELENOP	6.58811e-08	0.280541	1	1	7.41163e-05
ADORA1	1.03507e-07	0.333124	1	1	0.000116446
FLNA	1.90467e-07	0.333103	0.988	0.935	0.000214275
S100A11	3.97836e-07	0.271334	1	0.982	0.000447566
MDK	4.58654e-07	0.502807	0.825	0.589	0.000515985
DBN1	1.24122e-06	0.410116	0.753	0.548	0.00139638
S100B	2.88218e-06	0.43867	0.916	0.815	0.00324245
LOC100009551	4.13038e-06	0.710594	0.687	0.476	0.00464668
KCNB2	4.60041e-06	0.380985	0.512	0.286	0.00517547
GSTM2	9.35996e-06	0.341003	0.994	0.935	0.01053
SOD3	1.08761e-05	0.304941	0.777	0.625	0.0122356
PLXNA3	1.71181e-05	0.45166	0.56	0.369	0.0192578
MMP14	1.8833e-05	0.309868	0.681	0.435	0.0211871
C3	2.2103e-05	0.60566	0.711	0.488	0.0248659
ADH1A	3.39541e-05	0.402117	0.608	0.446	0.0381984
INMT	4.23607e-05	0.383332	0.976	0.976	0.0476557
TRIM5	5.20746e-05	0.300099	0.777	0.571	0.0585839
GPX7	6.53559e-05	0.298017	0.934	0.863	0.0735254
FMO1	7.70858e-05	0.268333	0.422	0.232	0.0867215
MAN1A1	0.000137922	0.264512	0.855	0.619	0.155162
PTGS1	0.000197669	0.281436	0.928	0.875	0.222378
SLC38A5	0.000203601	0.255769	0.608	0.429	0.229051
RLA-DR-ALPHA	0.000209113	0.693825	0.464	0.262	0.235252
INHBA	0.000246523	0.269875	0.47	0.28	0.277339
SAA3	0.00034889	0.882142	0.506	0.321	0.392501
HIF1A	0.000389943	0.284251	0.982	0.976	0.438686
CLU	0.000608254	0.274857	0.988	0.929	0.684285
PLA2G4A	0.000759238	0.327823	0.813	0.679	0.854143
LPL	0.00100274	1.41979	0.771	0.631	1
SLC5A3	0.00198906	0.429999	0.428	0.292	1
IL1B	0.00469763	0.802066	0.307	0.19	1
LDHA	0.00512004	0.482589	0.886	0.75	1
RYR3	0.00643689	0.398978	0.536	0.446	1
CD38	0.00664335	0.293981	0.729	0.583	1
PATZ1	0.00797664	0.252059	0.56	0.458	1
HAS2	0.00830978	0.347482	0.554	0.44	1

## Sheet: Cluster 2
	p_val	avg_logFC	pct.1	pct.2	p_val_adj
TRDN1	1.19973e-31	0.985703	1	0.962	1.3497e-28
CASQ21	3.35407e-30	1.0276	1	0.983	3.77333e-27
DES1	7.8297e-29	0.95711	1	1	8.80841e-26
TPM11	1.09564e-28	0.640407	1	1	1.2326e-25
PLN1	2.24342e-26	0.75748	1	1	2.52385e-23
ATP1B11	6.81789e-26	0.845179	0.99	0.979	7.67013e-23
VDAC21	3.58977e-24	0.544486	1	1	4.03849e-21
ATP1A11	1.06985e-22	0.664492	1	1	1.20358e-19
MGST31	1.95409e-21	0.557193	0.99	0.996	2.19836e-18
PPP1R3A1	3.08947e-21	0.937098	0.99	0.949	3.47566e-18
SLC25A4	8.73655e-20	0.448906	1	1	9.82862e-17
SLC8A11	1.20297e-19	0.872396	0.99	0.958	1.35334e-16
PEBP1	2.30868e-19	0.408213	1	1	2.59726e-16
VDAC11	5.60814e-19	0.551478	0.99	0.996	6.30916e-16
GYG11	7.13869e-19	0.830965	1	0.979	8.03103e-16
UBE2B1	7.3015e-19	0.463886	1	1	8.21419e-16
ANKRD11	4.15855e-17	0.877015	1	1	4.67836e-14
ATP2A21	7.10279e-17	0.622625	0.99	0.987	7.99064e-14
SRL1	5.47495e-16	0.701366	0.979	0.903	6.15931e-13
LDHB	3.39847e-15	0.414708	1	1	3.82328e-12
VDAC3	6.04864e-15	0.407066	0.99	1	6.80472e-12
CXADR1	1.15967e-14	1.12735	0.887	0.692	1.30463e-11
CKB1	3.27396e-14	0.660895	0.979	0.983	3.68321e-11
SLMAP1	8.88236e-14	0.621484	0.99	0.987	9.99266e-11
CRYAB	1.6309e-13	0.45483	1	1	1.83476e-10
SNURF1	1.69316e-13	0.422724	1	0.992	1.90481e-10
AGTR11	1.86188e-13	0.983684	0.876	0.743	2.09462e-10
RYR21	4.48797e-13	0.67071	1	0.983	5.04897e-10
CKM1	5.15171e-13	0.514767	1	1	5.79568e-10
SLC2A11	5.39089e-13	0.907849	0.969	0.814	6.06475e-10
PGM11	2.07944e-12	0.537211	0.979	0.975	2.33937e-09
BMP21	2.14151e-12	0.927435	0.897	0.764	2.4092e-09
FKBP41	7.10666e-12	0.469359	1	0.992	7.99499e-09
RNF2071	9.51824e-12	0.784482	0.876	0.684	1.0708e-08
CACNB21	1.53003e-11	0.720174	0.969	0.911	1.72129e-08
ALDOA	1.92051e-11	0.329533	1	1	2.16057e-08
SGCA1	4.72471e-11	0.523169	0.969	0.945	5.3153e-08
CCT71	1.28788e-10	0.379997	0.99	0.983	1.44887e-07
CCT21	1.34187e-10	0.450045	0.979	0.992	1.50961e-07
APOA11	1.65013e-10	0.755433	0.907	0.797	1.85639e-07
CAV21	3.09838e-10	0.49646	1	0.987	3.48568e-07
SPEG1	4.80647e-10	0.659668	0.907	0.806	5.40727e-07
GDI11	5.16909e-10	0.389642	1	0.992	5.81522e-07
HCN11	7.1557e-10	0.720886	0.835	0.692	8.05016e-07
AK3	2.78772e-09	0.311721	1	0.992	3.13619e-06
TPD521	3.95563e-09	0.773484	0.887	0.873	4.45008e-06
MATR31	4.86033e-09	0.30227	1	1	5.46787e-06
PYGM1	1.05501e-08	0.544698	0.959	0.89	1.18689e-05
FGF11	1.35926e-08	0.438768	0.814	0.574	1.52916e-05
TNNI3K	3.83317e-08	0.605147	0.928	0.911	4.31232e-05
SNTA11	5.63007e-08	0.4221	0.959	0.958	6.33383e-05
PSMB41	8.31889e-08	0.376114	1	0.983	9.35875e-05
AGL	9.76856e-08	0.627274	0.948	0.924	0.000109896
PFKP1	1.47743e-07	0.737774	0.907	0.924	0.000166211
DAO	1.48704e-07	0.421877	0.959	0.958	0.000167292
ATP6V1D	1.53971e-07	0.339496	0.979	0.979	0.000173217
GYS11	2.85964e-07	0.474656	0.918	0.937	0.000321709
UQCRQ	3.06914e-07	0.293685	1	1	0.000345278
GPI	3.43387e-07	0.258486	1	1	0.00038631
AKR1B11	1.09341e-06	0.46365	0.918	0.937	0.00123008
LAPTM4A1	1.40313e-06	0.309291	1	0.992	0.00157852
HCN41	1.43629e-06	0.512634	0.866	0.688	0.00161582
SELENOK	1.45681e-06	0.264801	1	0.992	0.00163891
JPH11	1.82874e-06	0.565827	0.804	0.688	0.00205733
PPP1CB1	1.84517e-06	0.334066	1	0.962	0.00207582
PRLR	1.84991e-06	0.521242	0.876	0.755	0.00208115
ANXA11	6.71047e-06	0.288004	0.938	0.966	0.00754927
SLC1A11	1.05904e-05	0.87807	0.68	0.557	0.0119142
CKMT2	1.37419e-05	0.501034	0.887	0.895	0.0154596
CACNA1C1	1.39917e-05	0.479298	0.794	0.662	0.0157406
ALDOB	1.70239e-05	0.575531	0.577	0.392	0.0191519
VLDLR	1.83078e-05	0.548172	0.887	0.861	0.0205963
NPM1	2.26905e-05	0.3068	1	1	0.0255268
DBI	3.56061e-05	0.318106	0.969	0.983	0.0400568
PPP2CA1	4.01167e-05	0.296529	1	0.987	0.0451313
FOXP2	0.000107648	0.460538	0.825	0.81	0.121104
RAB2A	0.000133949	0.264737	0.99	0.987	0.150693
ADCY51	0.000177667	0.370948	0.804	0.772	0.199876
DYNLL1	0.000200335	0.309441	1	0.996	0.225377
TCP1	0.000278695	0.253596	0.99	0.987	0.313532
KCNH21	0.000295933	0.438836	0.68	0.527	0.332924
BPGM1	0.000305481	0.500178	0.742	0.73	0.343667
SSPN	0.000342222	0.527611	0.804	0.781	0.385
ELAVL1	0.000370677	0.287414	0.969	0.966	0.417011
AKR1B101	0.000426124	0.383636	0.938	0.92	0.479389
PHKG11	0.000434084	0.591314	0.742	0.743	0.488345
ABCB111	0.000435259	0.821198	0.464	0.308	0.489666
CCT6A	0.000546013	0.269132	0.99	0.97	0.614265
SGCB1	0.000585923	0.348514	0.938	0.945	0.659163
SLC12A71	0.000630375	0.314197	0.536	0.388	0.709172
RAD50	0.000788821	0.353216	0.907	0.907	0.887424
SELENOI	0.00171521	0.503161	0.546	0.388	1
LARK	0.00269909	0.281768	0.918	0.937	1
LYPLA1	0.00298798	0.411964	0.763	0.802	1
SPAG4	0.00304589	0.34354	0.639	0.565	1
EDNRA1	0.00625189	0.314317	0.835	0.827	1
CDH16	0.00912926	0.384699	0.381	0.295	1

## Sheet: Cluster 3
	p_val	avg_logFC	pct.1	pct.2	p_val_adj
NOS32	1.58379e-34	1.54918	0.93	0.224	1.78177e-31
VWF2	1.66198e-33	2.29528	1	0.631	1.86973e-30
PODXL2	9.90476e-33	1.49887	0.93	0.289	1.11429e-29
KDR2	1.38029e-31	1.85674	0.901	0.316	1.55283e-28
KITLG2	3.70247e-30	1.5412	0.958	0.418	4.16528e-27
TNFSF101	1.09155e-29	1.32451	0.901	0.278	1.22799e-26
LOC1003289671	1.71674e-27	1.44142	1	0.932	1.93133e-24
ACE2	7.36086e-27	0.936754	0.704	0.122	8.28097e-24
S1PR12	8.73764e-27	1.29703	1	0.597	9.82984e-24
F82	6.03544e-26	1.46796	0.887	0.312	6.78987e-23
PGR2	6.46772e-24	0.770778	0.718	0.137	7.27618e-21
THBD1	7.19936e-24	1.24111	0.944	0.494	8.09928e-21
SGK11	2.72114e-23	1.19361	1	0.875	3.06129e-20
GJA11	4.05416e-23	1.20055	0.986	0.715	4.56093e-20
TNF2	2.51077e-21	1.55628	0.718	0.167	2.82462e-18
CD1D1	3.0221e-21	1.50435	0.958	0.608	3.39987e-18
NFKBIZ1	5.70448e-21	1.18412	1	0.935	6.41754e-18
RLA-A31	1.04845e-20	0.974053	1	0.973	1.17951e-17
FAS1	3.84732e-20	1.09015	0.873	0.369	4.32823e-17
WARS1	4.1624e-20	1.12595	1	0.924	4.6827e-17
GRO-A1	4.59623e-20	1.3458	1	0.992	5.17076e-17
AKAP21	9.0591e-20	0.645835	1	1	1.01915e-16
IRF11	1.90313e-19	1.39149	0.958	0.745	2.14102e-16
ETS11	6.24784e-17	0.725728	0.873	0.441	7.02881e-14
CAV11	6.96557e-17	0.709072	1	1	7.83627e-14
SELE2	2.44223e-16	2.91013	0.732	0.304	2.74751e-13
CTNNA11	2.55876e-16	0.561129	1	0.996	2.87861e-13
ABCB12	3.61891e-16	1.10437	0.69	0.224	4.07128e-13
PVR1	6.07684e-16	0.678487	0.761	0.285	6.83645e-13
PGER41	3.24907e-15	0.638453	0.986	0.49	3.6552e-12
KCNJ81	8.98315e-15	0.854284	0.803	0.338	1.0106e-11
TF1	2.58305e-14	0.933639	0.986	0.734	2.90593e-11
LOC1000086401	1.18147e-13	0.768546	0.873	0.498	1.32916e-10
TLR41	1.83285e-13	0.505422	0.69	0.232	2.06196e-10
PTGER41	2.5956e-13	0.759493	0.746	0.323	2.92005e-10
CA41	5.41764e-13	1.22497	0.634	0.266	6.09484e-10
PTGS21	7.1641e-13	1.05625	1	0.939	8.05961e-10
EDNRB1	8.90814e-13	0.661477	0.845	0.471	1.00217e-09
CASP10	1.28643e-12	0.346241	0.451	0.091	1.44723e-09
ZAN	1.51963e-12	0.39187	0.324	0.038	1.70959e-09
FMO21	2.63677e-12	0.773027	0.873	0.46	2.96637e-09
CAPN21	2.25478e-11	0.451589	1	0.954	2.53663e-08
CCL71	1.46896e-10	2.03183	0.549	0.205	1.65258e-07
PPARG1	3.85736e-10	0.382944	0.718	0.281	4.33953e-07
PPP2R5B1	6.67895e-10	0.366939	0.958	0.616	7.51382e-07
CALD11	9.74133e-10	0.515485	1	0.97	1.0959e-06
TES1	1.02345e-09	0.497165	0.803	0.388	1.15138e-06
STON11	1.18233e-09	0.53577	0.958	0.669	1.33012e-06
PLAU1	1.43619e-09	0.632576	0.986	0.878	1.61571e-06
KIT1	1.98621e-09	0.497284	0.873	0.449	2.23448e-06
LTBR1	4.62633e-09	0.459193	0.958	0.719	5.20462e-06
FADS21	7.82098e-09	0.548981	0.986	0.958	8.7986e-06
CCL11	8.45307e-09	0.472001	0.352	0.084	9.50971e-06
IL1A1	9.21971e-09	2.08052	0.465	0.16	1.03722e-05
ABCC91	1.02163e-08	1.20128	0.887	0.779	1.14934e-05
RAB11A	1.13353e-08	0.374336	1	0.939	1.27522e-05
CYP2J11	1.15578e-08	0.504702	0.93	0.73	1.30025e-05
TRAF3IP21	2.54368e-08	0.407289	0.831	0.51	2.86164e-05
IL61	3.83185e-08	1.08477	0.507	0.209	4.31083e-05
ANPEP1	5.78069e-08	0.484596	0.592	0.259	6.50328e-05
LOC1003286131	5.82596e-08	1.92891	0.465	0.198	6.5542e-05
LDLR	6.81804e-08	0.475419	0.803	0.456	7.67029e-05
EDN11	8.30399e-08	0.580449	0.873	0.601	9.34199e-05
BCL2L11	9.60343e-08	0.413421	0.958	0.878	0.000108039
TIMP41	1.5332e-07	0.511947	0.662	0.373	0.000172485
AHR1	1.58991e-07	0.517567	0.873	0.593	0.000178865
MGAT11	1.68684e-07	0.414949	0.93	0.825	0.000189769
ACTB1	2.83151e-07	0.250412	1	1	0.000318545
CD141	3.46506e-07	0.506636	0.62	0.312	0.000389819
PPP1CA	5.07222e-07	0.287365	1	0.97	0.000570624
KCNE4	5.65773e-07	0.251719	0.268	0.061	0.000636494
TGFB21	5.75966e-07	0.367105	0.845	0.567	0.000647962
IP6K21	7.34659e-07	0.455158	0.915	0.677	0.000826491
HIP1R	8.5872e-07	0.327919	0.423	0.156	0.00096606
MYC1	1.20625e-06	0.459183	0.958	0.89	0.00135703
PON3	2.09358e-06	0.259288	0.282	0.076	0.00235528
CAV22	4.03828e-06	0.41026	1	0.989	0.00454306
ITGB31	4.03957e-06	0.357187	0.718	0.437	0.00454452
S100A112	4.06527e-06	0.291671	1	0.989	0.00457342
LOC1003494231	4.29046e-06	0.289978	0.915	0.654	0.00482677
TMEM109	6.01929e-06	0.288402	0.986	0.958	0.00677171
AZIN11	6.04114e-06	0.298804	1	0.97	0.00679628
ADIPOQ1	9.69911e-06	0.673675	0.563	0.312	0.0109115
PTH1R1	1.06534e-05	0.386329	0.746	0.475	0.011985
POR	1.09974e-05	0.367281	1	0.856	0.0123721
MARCKSL11	1.15688e-05	0.338704	0.93	0.703	0.0130149
SLC3A21	1.18935e-05	0.354831	0.986	0.894	0.0133801
2019-06-01	1.44729e-05	0.341593	1	0.977	0.016282
PDGFD1	1.54783e-05	0.368615	0.944	0.738	0.0174131
SEC16B	1.87495e-05	0.291339	0.296	0.099	0.0210932
TFPI1	1.87987e-05	0.28153	1	0.882	0.0211485
LAPTM4A2	2.33794e-05	0.277441	1	0.992	0.0263018
AOX11	3.31013e-05	0.253518	1	0.962	0.0372389
OLR1	3.35872e-05	0.721397	0.254	0.08	0.0377856
TLR3	3.5122e-05	0.434538	0.648	0.422	0.0395123
CD591	3.74406e-05	0.354446	0.972	0.913	0.0421207
ENPP11	4.78975e-05	0.359294	0.958	0.886	0.0538847
CCL21	5.50122e-05	0.753488	0.507	0.27	0.0618887
CYP4B11	8.48108e-05	0.357304	0.958	0.89	0.0954121
ZNF687	8.5201e-05	0.278714	0.803	0.551	0.0958512
EIF2AK2	8.96131e-05	0.314759	0.69	0.46	0.100815
SEMA6C1	9.36485e-05	0.255611	0.831	0.54	0.105355
NDEL1	0.000117447	0.267702	0.986	0.935	0.132128
RHBDF11	0.000151865	0.292059	0.873	0.62	0.170849
TGFBR21	0.000154113	0.331789	0.873	0.658	0.173377
FLNA2	0.000217172	0.437495	1	0.951	0.244318
ARNT	0.000235999	0.32014	0.93	0.772	0.265499
SLC17A5	0.00026397	0.259212	0.761	0.54	0.296966
ADORA2B1	0.000267507	0.351128	0.662	0.43	0.300946
KCNMB1	0.0002811	0.315381	0.268	0.103	0.316238
MMP142	0.000446837	0.268774	0.746	0.506	0.502692
IL18BP	0.000667028	0.318464	0.507	0.304	0.750407
PTGR11	0.000914032	0.294199	0.732	0.548	1
LASP11	0.00097506	0.270159	0.915	0.875	1
ROCK1	0.00157204	0.263894	0.958	0.932	1
GJC11	0.00164285	0.317671	0.676	0.506	1
SELP1	0.00167676	1.23398	0.394	0.24	1
ZNF800	0.00199442	0.297731	0.606	0.433	1
TLR2	0.00246107	0.261927	0.31	0.148	1
PPP4C	0.00337681	0.253915	0.93	0.867	1
VCAM11	0.00417423	1.18568	0.732	0.65	1
GAB31	0.00429742	0.277815	0.394	0.232	1
SPP11	0.00792255	1.00279	0.408	0.259	1
PLB1	0.00810951	0.330017	0.352	0.205	1
