# Supplementary material for: Cellular and molecular landscape of mammalian sinoatrial node revealed by single-cell RNA sequencing
Source: Nat Commun. 2021 Jan 12;12:287. doi: 10.1038/s41467-020-20448-x (PMC7804277; doi:10.1038/s41467-020-20448-x)
Supplement: Supplementary file 7 — Supplementary Data 5 [file 41467_2020_20448_MOESM7_ESM.xlsx]

## Sheet: Turquoise module
Turquoise module genes
SULT2A1
TMEM109
FAS
JPH1
AKR1D1
CDKL2
CD247
RGN
CLIC6
STK17A
GPATCH4
ITIH4
HAS2
PLAU
ALDH1A1
ANXA8
NDEL1
RAD51
AOAH
IGF1
SCTR
CLCN3
MMP13
HNRNPC
CCT6A
PRKG1
INMT
ANKRD1
SGK1
PPIA
ADORA3
CAPN3
SLC4A4
SLC7A9
ITGB3
NR1I2
NPC1
PLA2G4A
VDAC1
VDAC3
LARK
CBS
ABCB11
CA12
KCNB1
EPO
LOC100008793
LOC100008794
LOC100008796
PLP2
SLC26A3
NCF1
CYP4B1
LIPH
ARG1
HP
CLIC1
CALB1
OGN
KCND2
SLC7A5
SLC22A8
PCBP1
SLC22A6
TPT1
CRYBA1
SSBP1
CX3CR1
BCL2L1
KCNB2
LOC100008880
KCNJ8
PEBP1
THBD
PPARG
MYOC
CALU
PPP1R17
SCGB1D
IGLL1
ABCB1
SNRPA
IQGAP2
LOC100008921
MDK
YWHAQ
GNB5
FSHB
PAPSS2
SULT2B1
CD5
EIF3I
ARG2
SLC36A1
PYGM
LOC100008973
NAT2
S100A11
VLDLR
KCNJ2
CD63
AHR
ARNT
CD86
EIF2AK2
RGS4
IL15
DHRS4
TLR3
MT3
BSND
ADIPOQ
KITLG
HRH3
PMP2
PRLR
SCGB1A1
ALDOA
SLC3A1
FMO3
AGL
MSR1
AKR1C5
RAB11A
GSTM2
C8A
APOD
HBB2
SI
PGR
CASQ1
BPGM
