# Supplementary material for: Cellular and molecular landscape of mammalian sinoatrial node revealed by single-cell RNA sequencing
Source: Nat Commun. 2021 Jan 12;12:287. doi: 10.1038/s41467-020-20448-x (PMC7804277; doi:10.1038/s41467-020-20448-x)
Supplement: Supplementary file 8 — Supplementary Data 6 [file 41467_2020_20448_MOESM8_ESM.xlsx]

## Sheet: Cluster 1
	p_val	avg_logFC	pct.1	pct.2	p_val_adj
TAGLN	3.32307e-20	1.55091	1	0.984	6.52983e-17
CSRP1	3.55497e-16	1.26219	1	0.989	6.98551e-13
HSPB6	2.25451e-15	0.961597	1	0.962	4.43011e-12
ACTB	2.44376e-15	0.817273	1	1	4.80199e-12
VIM	7.32896e-13	0.530834	1	0.995	1.44014e-09
ACTN1	4.18931e-12	1.40159	0.936	0.82	8.23199e-09
CALD1	4.32604e-12	0.872206	0.991	0.995	8.50067e-09
MRGPRF	3.83041e-11	1.41888	0.7	0.47	7.52676e-08
ZFP36L1	5.3907e-09	0.632651	0.991	1	1.05927e-05
PTGDS	3.1962e-07	0.814824	0.955	0.956	0.000628054
EHD2	9.35673e-07	0.518911	0.936	0.847	0.0018386
SH3BGRL	2.73358e-06	0.572781	0.9	0.874	0.00537149
CALM2	3.81088e-06	0.340944	1	0.978	0.00748838
LOC101866867	5.16251e-06	0.758378	0.991	0.984	0.0101443
FTL	7.70063e-06	0.37851	1	1	0.0151317
RHOB	1.15574e-05	0.746157	0.973	0.995	0.0227102
TPM4	2.12353e-05	0.392018	0.955	0.945	0.0417274
MFGE8	3.50139e-05	0.536921	0.873	0.842	0.0688023
LHFPL6	3.81566e-05	0.554013	0.909	0.885	0.0749777
ALDH1A1	5.98672e-05	0.577514	0.8	0.803	0.117639
NDE1	6.32949e-05	1.1051	0.682	0.65	0.124375
LOC101867429	7.83702e-05	0.257797	0.973	1	0.153997
LOC101925724	0.000137974	0.779499	0.736	0.661	0.271119
APOD	0.000141498	0.357421	0.973	0.978	0.278044
GSTM5	0.000415576	0.377025	0.955	0.995	0.816607
CPE	0.000683855	0.559604	0.782	0.694	1
PFN2	0.00068434	0.721684	0.736	0.705	1
PFN1	0.00069421	0.319876	0.973	0.995	1
LPAR1	0.000789076	0.890972	0.791	0.781	1
SLC25A6	0.000853277	0.301785	0.973	0.984	1
IL6	0.000868008	1.11964	0.664	0.557	1
TWSG1	0.00180569	0.863769	0.627	0.585	1
CALM3	0.00195884	0.315358	0.964	0.984	1
SNCG	0.00422551	1.11543	0.355	0.257	1
CCN2	0.00619833	0.521867	0.936	0.945	1
UNG	0.00813411	0.613705	0.218	0.421	1
LOC102137053	0.0091614	0.251763	0.936	0.962	1

## Sheet: Cluster 2
	p_val	avg_logFC	pct.1	pct.2	p_val_adj
LOC1021415821	6.21447e-43	2.21837	0.979	0.284	1.22114e-39
LOC1021407821	7.37521e-40	1.70169	0.958	0.188	1.44923e-36
LOC1021440391	7.53134e-40	2.5547	0.99	0.599	1.47991e-36
B2M1	3.26644e-39	1.62179	1	1	6.41856e-36
RAMP31	6.42776e-38	2.35775	0.948	0.249	1.26306e-34
AQP11	2.63873e-37	3.11387	0.99	0.614	5.18511e-34
LOC1021364681	3.01372e-37	1.85362	0.958	0.294	5.92196e-34
RNASE11	1.4087e-34	2.44609	0.938	0.406	2.7681e-31
LOC1021368621	3.82152e-33	2.43255	0.927	0.284	7.50928e-30
LOC1021420301	7.72639e-33	2.10726	0.958	0.548	1.51824e-29
SLCO1B11	1.23784e-32	1.83906	0.865	0.183	2.43235e-29
F11R1	1.06426e-31	1.60869	0.938	0.345	2.09127e-28
LAPTM51	2.08455e-31	1.55207	0.885	0.234	4.09613e-28
SOX171	3.77231e-30	1.88459	0.75	0.117	7.41258e-27
GIMAP41	7.4095e-29	1.52309	0.781	0.142	1.45597e-25
RGS51	1.77636e-27	1.97157	1	0.858	3.49055e-24
RND11	2.63706e-25	1.59605	0.823	0.254	5.18182e-22
LOC1021326621	5.69789e-24	1.12554	0.656	0.112	1.11964e-20
LOC1021171431	1.00794e-23	1.20222	0.99	0.736	1.9806e-20
BTN3A21	2.08896e-23	1.2517	0.906	0.376	4.1048e-20
PSMB91	2.20906e-23	1.1014	0.885	0.33	4.3408e-20
TNFSF101	1.27887e-22	1.41361	0.917	0.457	2.51298e-19
CD381	9.39751e-22	1.12322	0.583	0.076	1.84661e-18
ESAM	1.90981e-21	1.16576	0.969	0.569	3.75278e-18
APOL21	2.152e-19	0.990916	0.833	0.35	4.22869e-16
Mafa-B1	2.22868e-19	0.940004	0.865	0.452	4.37936e-16
LOC1021426171	3.59463e-19	0.866244	0.792	0.294	7.06346e-16
MX11	5.87638e-19	1.19252	0.698	0.188	1.15471e-15
KIAA03551	9.13667e-18	0.927654	0.948	0.523	1.79535e-14
MAFA-F1	3.99164e-17	1.07176	0.823	0.365	7.84357e-14
GJA11	4.03137e-17	1.1613	0.896	0.538	7.92164e-14
LOC1021459331	4.24745e-17	0.763499	0.708	0.259	8.34624e-14
PLVAP1	1.67821e-16	1.62806	0.51	0.096	3.29768e-13
RALB1	3.09315e-16	0.96018	0.906	0.548	6.07804e-13
RAC1	6.41962e-16	0.6196	1	0.934	1.26145e-12
IFI6	7.02079e-16	0.81393	0.969	0.792	1.37959e-12
LOC101867440	9.61527e-16	0.325869	0.573	0.132	1.8894e-12
APOBEC3C1	9.69494e-16	0.806995	0.698	0.234	1.90505e-12
LOC1019265391	1.7079e-15	0.963483	0.771	0.406	3.35603e-12
TLR31	2.79742e-15	0.560624	0.552	0.117	5.49694e-12
IFI16	2.93005e-15	0.718911	0.948	0.746	5.75756e-12
LIPE1	3.47482e-15	0.865257	0.677	0.228	6.82802e-12
NFKBIA	4.66402e-15	0.855449	1	0.939	9.16481e-12
GMFG1	4.97549e-15	0.614855	0.677	0.234	9.77684e-12
LOC1021411761	7.86227e-15	0.488717	0.49	0.091	1.54494e-11
SLCO2B11	2.92399e-14	1.17794	0.552	0.152	5.74564e-11
ITM2B	3.42279e-14	0.46935	1	0.995	6.72577e-11
TSPAN14	1.00153e-13	0.546861	0.688	0.259	1.96802e-10
APOA11	1.28443e-13	2.10382	0.583	0.213	2.52391e-10
IFIT11	2.38987e-13	1.02683	0.729	0.335	4.6961e-10
LPCAT2	6.19109e-13	0.49692	0.417	0.066	1.21655e-09
PTGER41	9.15636e-13	0.840303	0.646	0.223	1.79922e-09
TNFAIP3	1.14762e-12	0.893652	0.885	0.553	2.25507e-09
KLF4	1.47031e-12	0.784815	0.948	0.787	2.88915e-09
RAP1B	3.96404e-12	0.572071	0.99	0.878	7.78934e-09
BST11	4.3002e-12	0.795137	0.677	0.264	8.44989e-09
DDIT4	5.96868e-12	0.496803	0.719	0.264	1.17285e-08
SAMHD1	6.21717e-12	0.576753	0.948	0.604	1.22167e-08
MGAT4A	6.89125e-12	0.307361	0.604	0.183	1.35413e-08
TSPAN131	1.12034e-11	0.730705	0.865	0.462	2.20146e-08
IFNGR1	1.35694e-11	0.575591	0.938	0.589	2.66639e-08
ABHD6	1.70061e-11	0.38667	0.365	0.056	3.3417e-08
WARS1	2.45133e-11	0.801401	0.885	0.65	4.81686e-08
PCNA	3.13065e-11	0.446439	0.604	0.198	6.15173e-08
SLCO2A11	6.00647e-11	1.19896	0.427	0.096	1.18027e-07
FCGR1A1	7.72842e-11	0.766522	0.396	0.091	1.51863e-07
AVPR1A	8.93979e-11	1.1691	0.333	0.051	1.75667e-07
CCL2	1.91523e-10	0.861247	0.719	0.401	3.76342e-07
PPARG	2.52708e-10	0.447138	0.448	0.112	4.96572e-07
TNFRSF1A	2.81653e-10	0.647186	0.917	0.645	5.53448e-07
ACTG1	3.16155e-10	0.39831	1	1	6.21245e-07
GNAI2	3.2247e-10	0.520513	0.958	0.716	6.33653e-07
RPS6KA2	3.83732e-10	0.514799	0.615	0.218	7.54034e-07
LOC101926125	5.9047e-10	0.334634	1	0.98	1.16027e-06
APOBEC3G	8.70774e-10	0.277842	0.302	0.046	1.71107e-06
GPR1461	9.40149e-10	0.743525	0.448	0.132	1.84739e-06
EPHA21	1.46274e-09	0.576922	0.833	0.467	2.87428e-06
CXCL3	1.77564e-09	0.327229	0.281	0.041	3.48914e-06
RNF125	2.89473e-09	0.284572	0.302	0.051	5.68815e-06
C19H19orf66	3.13649e-09	0.456101	0.76	0.35	6.16321e-06
ZMYM5	3.77206e-09	0.343319	0.583	0.223	7.4121e-06
CA2	4.01974e-09	0.483414	0.312	0.056	7.89879e-06
SLC10A1	4.71694e-09	0.323584	0.573	0.203	9.26879e-06
TPM3	5.01513e-09	0.436969	0.958	0.802	9.85473e-06
LOC101866080	5.4363e-09	0.374729	0.812	0.452	1.06823e-05
CYP4F12	7.13639e-09	0.420318	0.646	0.269	1.4023e-05
CAPN2	9.53177e-09	0.485638	0.927	0.711	1.87299e-05
CCL21	1.36218e-08	1.87286	0.531	0.183	2.67669e-05
FKBP1A	1.37681e-08	0.45473	0.979	0.853	2.70544e-05
LOC102121775	1.46163e-08	0.395866	0.646	0.325	2.8721e-05
ABCB1	1.55264e-08	0.416224	0.375	0.096	3.05094e-05
NRN1	1.8274e-08	0.655931	0.688	0.335	3.59085e-05
VAMP3	2.00021e-08	0.413392	0.979	0.827	3.93042e-05
FCGRT	2.09055e-08	0.526289	0.958	0.736	4.10794e-05
IRF9	2.35889e-08	0.418945	0.917	0.599	4.63522e-05
CDC14A1	2.47749e-08	0.430264	0.604	0.259	4.86827e-05
RBM8A1	3.07747e-08	0.434012	0.927	0.756	6.04723e-05
KPNA2	3.51758e-08	0.409345	0.625	0.289	6.91205e-05
ARRB1	4.31231e-08	0.252555	0.573	0.213	8.47369e-05
RPS16	4.76097e-08	0.531803	0.969	0.959	9.3553e-05
RHOJ	4.79233e-08	0.486499	0.802	0.457	9.41693e-05
RPS171	5.35372e-08	0.628926	0.979	0.838	0.000105201
ATP1B3	5.61898e-08	0.486668	0.781	0.518	0.000110413
PTMA	7.9882e-08	0.338076	0.99	0.959	0.000156968
HOXB5	8.96199e-08	0.42312	0.302	0.071	0.000176103
MEST	1.05093e-07	0.365081	0.531	0.203	0.000206507
RPL18	1.13199e-07	0.302078	0.99	0.99	0.000222437
CDC42	1.16983e-07	0.317661	0.99	0.914	0.000229871
TPBG	1.23004e-07	0.282264	0.635	0.274	0.000241703
MCL11	1.26741e-07	0.45452	0.938	0.777	0.000249045
GPM6A	1.29177e-07	0.288269	0.542	0.218	0.000253833
NUP851	1.77114e-07	0.327263	0.719	0.391	0.000348029
GTF2H1	1.78752e-07	0.291721	0.646	0.31	0.000351247
CDC42EP4	2.04371e-07	0.301353	0.729	0.365	0.00040159
DUSP141	2.10811e-07	0.456823	0.479	0.193	0.000414244
HPCAL1	2.28459e-07	0.264256	0.823	0.462	0.000448922
ARPC3	2.63563e-07	0.45853	0.906	0.741	0.000517902
RHOG1	3.68233e-07	0.467232	0.677	0.376	0.000723578
RNF103	3.86911e-07	0.288111	0.708	0.371	0.00076028
POMP	4.11459e-07	0.302808	0.948	0.797	0.000808516
IL15	4.96286e-07	0.285788	0.292	0.071	0.000975201
GMDS	6.66188e-07	0.251687	0.583	0.279	0.00130906
RPL10	7.08893e-07	0.265807	1	1	0.00139298
APOD1	9.29256e-07	0.40724	1	0.964	0.00182599
MON1B	1.05641e-06	0.31251	0.729	0.386	0.00207584
IL1R2	1.06949e-06	0.291506	0.344	0.107	0.00210154
HIF1A	1.12318e-06	0.459285	0.917	0.848	0.00220704
AIDA	1.25881e-06	0.384213	0.885	0.553	0.00247355
CYP2C76	1.37738e-06	0.278765	0.531	0.218	0.00270654
RUNDC3B	1.41594e-06	0.338712	0.448	0.173	0.00278233
DNAJA11	1.4513e-06	0.44287	0.906	0.761	0.00285181
EIF4A1	1.85765e-06	0.352457	0.958	0.883	0.00365028
TBPL11	1.92174e-06	0.392853	0.719	0.396	0.00377622
SNX9	2.50549e-06	0.271717	0.938	0.68	0.00492329
CCDC1261	2.54371e-06	0.343312	0.375	0.127	0.00499838
LOC101926364	2.71072e-06	0.381975	0.781	0.523	0.00532657
CAV1	2.76331e-06	0.333179	0.958	0.929	0.0054299
BAIAP2	2.86713e-06	0.486285	0.771	0.497	0.00563391
GDAP2	3.28038e-06	0.382288	0.646	0.33	0.00644596
GPRC5B	3.38513e-06	0.44658	0.99	0.832	0.00665178
NRAS1	3.41733e-06	0.504197	0.573	0.269	0.00671506
PPM1D	3.6444e-06	0.453547	0.625	0.33	0.00716124
S100B	3.89702e-06	0.708226	0.448	0.203	0.00765765
GALE1	4.7844e-06	0.295805	0.438	0.188	0.00940135
CMTM6	5.38678e-06	0.39755	0.906	0.706	0.010585
DDX5	5.54174e-06	0.250913	1	0.995	0.0108895
APH1A1	8.53242e-06	0.336194	0.833	0.553	0.0167662
PLCXD3	9.80995e-06	0.466849	0.458	0.213	0.0192765
RPS8	1.02922e-05	0.269637	1	0.995	0.0202242
ZCCHC101	1.10706e-05	0.284815	0.656	0.371	0.0217538
DCK	1.18329e-05	0.347949	0.49	0.223	0.0232516
CTSC1	1.28424e-05	0.687508	0.729	0.589	0.0252353
CD14	1.50256e-05	0.407135	0.365	0.142	0.0295252
RDX1	1.53744e-05	0.34552	0.812	0.589	0.0302107
RAB5A	1.99748e-05	0.311988	0.948	0.812	0.0392504
SRSF7	2.01945e-05	0.275636	0.969	0.904	0.0396823
PSME1	2.1951e-05	0.252316	0.948	0.827	0.0431337
GRN	2.66265e-05	0.253681	0.927	0.67	0.0523211
TOR1A	2.89712e-05	0.28986	0.615	0.335	0.0569283
RFX5	3.02495e-05	0.263899	0.771	0.467	0.0594404
RPS19	3.20684e-05	0.291819	1	0.995	0.0630145
R3HCC1L	3.36046e-05	0.283087	0.438	0.193	0.0660331
TCTN3	3.91045e-05	0.404718	0.417	0.173	0.0768403
EHD21	4.23688e-05	0.343925	0.979	0.832	0.0832547
TRIM13	4.24586e-05	0.310553	0.604	0.355	0.0834312
PRRG11	4.51846e-05	0.372605	0.615	0.34	0.0887876
MIEN1	5.3362e-05	0.275689	0.708	0.426	0.104856
FAM122B	6.56748e-05	0.25417	0.406	0.178	0.129051
KLHL201	8.68412e-05	0.255445	0.615	0.355	0.170643
MGST21	9.03803e-05	0.350531	0.833	0.66	0.177597
ELOVL11	0.000133476	0.300739	0.865	0.645	0.26228
RPS11	0.00013361	0.3047	0.99	0.954	0.262544
WDR611	0.000138602	0.331932	0.823	0.553	0.272352
NPDC1	0.000145823	0.347212	0.844	0.609	0.286542
SOAT11	0.000194819	0.41374	0.76	0.574	0.38282
GFOD2	0.000211606	0.366461	0.365	0.157	0.415806
SQOR	0.000234905	0.260004	0.729	0.477	0.461588
ZFP30	0.000250166	0.299281	0.469	0.228	0.491577
2019-03-21	0.000287477	0.346096	0.771	0.543	0.564893
RFC3	0.000299586	0.352473	0.385	0.183	0.588686
RPS4X	0.00030759	0.298978	1	0.98	0.604413
TPP1	0.000316849	0.265373	0.948	0.898	0.622608
HSD17B11	0.000404873	0.276106	0.729	0.503	0.795575
THAP5	0.00051306	0.267311	0.635	0.426	1
HSP90AA11	0.000624427	0.442786	0.99	0.99	1
LDHA	0.000672235	0.308464	0.906	0.873	1
MSANTD41	0.001203	0.402584	0.594	0.371	1
NOP58	0.001246	0.256448	0.958	0.843	1
RPL7	0.001397	0.318622	1	0.995	1
RPLP2	0.00145135	0.282292	0.844	0.787	1
TIMP3	0.00168845	0.280774	1	1	1
RPS25	0.0020349	0.272325	0.969	0.995	1
EIF2S2	0.00295004	0.335121	0.844	0.736	1
SYT1	0.00362921	0.256342	0.292	0.142	1
FAXDC2	0.00987472	0.255379	0.927	0.756	1

## Sheet: Cluter 3
	p_val	avg_logFC	pct.1	pct.2	p_val_adj
PERP2	1.53552e-27	1.3307	0.954	0.427	3.0173e-24
DKK32	1.02582e-26	1.6937	1	0.942	2.01573e-23
GAPDH1	5.36704e-25	0.675025	1	1	1.05462e-21
CRYAB2	9.66429e-25	0.877739	1	1	1.89903e-21
CRYM2	1.38322e-23	1.4718	0.977	0.796	2.71804e-20
ART32	1.40448e-23	1.40285	0.931	0.456	2.75981e-20
GSTO12	2.74192e-23	1.29378	0.989	0.636	5.38788e-20
ATP1B11	8.6443e-22	0.954664	1	0.869	1.69861e-18
LOC1021442802	5.1e-21	0.736231	1	0.985	1.00215e-17
VSNL12	2.42768e-20	1.72101	0.747	0.272	4.77038e-17
GOT21	1.21288e-19	0.84048	1	0.937	2.38331e-16
CPT1B1	1.26096e-19	1.28484	0.885	0.476	2.47778e-16
MLF12	1.40785e-19	0.861067	1	0.922	2.76643e-16
LDHB1	6.60748e-19	1.13906	1	0.835	1.29837e-15
GOT12	1.7601e-18	1.01479	0.989	0.835	3.4586e-15
LOC1021268332	2.50109e-18	1.1815	0.839	0.417	4.91465e-15
NDUFA111	2.62176e-18	0.615613	1	0.947	5.15176e-15
TCAP1	2.65367e-17	0.813269	1	1	5.21446e-14
COQ92	4.64503e-17	0.854711	0.977	0.816	9.12749e-14
NDUFAB12	1.13995e-16	0.74808	0.977	0.859	2.24e-13
TPI12	4.3871e-16	0.56947	1	0.985	8.62064e-13
LOC1021350412	2.13985e-15	0.636997	1	0.942	4.20481e-12
ATP5MC32	2.60082e-15	0.83112	1	0.893	5.11062e-12
ARL6IP51	5.33478e-15	0.687797	0.989	0.922	1.04828e-11
NDUFA51	5.81694e-15	0.644917	1	0.932	1.14303e-11
EIF1B2	5.9713e-15	0.733487	1	0.893	1.17336e-11
GSTM31	6.72499e-14	0.796326	1	0.874	1.32146e-10
MRPS61	2.04476e-13	0.781339	0.931	0.607	4.01795e-10
NDUFA132	7.6286e-13	0.57257	1	0.956	1.49902e-09
NDUFB21	1.09636e-12	0.462565	1	0.961	2.15434e-09
GLUL1	2.50359e-12	0.741355	1	0.971	4.91955e-09
CS1	2.60566e-12	0.607053	1	0.927	5.12012e-09
EGLN31	6.00829e-12	1.07365	0.839	0.563	1.18063e-08
LOC1018665412	7.53118e-12	0.953913	0.816	0.563	1.47988e-08
ATP5PF1	1.09543e-11	0.496218	1	0.961	2.15253e-08
SERPINB61	1.63795e-11	0.944107	0.989	0.869	3.21858e-08
SUCLG11	2.91895e-11	0.619005	0.977	0.845	5.73574e-08
VDAC21	3.28665e-11	0.520875	0.989	0.927	6.45827e-08
CFL21	3.71263e-11	0.548401	0.977	0.903	7.29532e-08
CAMK2D1	5.94098e-11	0.629537	0.966	0.718	1.1674e-07
HADH1	8.32493e-11	0.745243	0.966	0.825	1.63585e-07
ADRB11	1.15855e-10	0.73671	0.644	0.291	2.27656e-07
SLC16A11	2.27978e-10	0.990336	0.759	0.495	4.47977e-07
IGFBP51	2.66277e-10	0.808739	0.989	0.966	5.23234e-07
NDUFB51	6.62712e-10	0.676583	0.977	0.83	1.30223e-06
S100A1	6.73692e-10	0.508946	1	0.917	1.3238e-06
PGK11	8.08316e-10	0.551133	0.966	0.84	1.58834e-06
PYGM2	1.08287e-09	0.794774	0.885	0.631	2.12783e-06
HIBADH1	1.08467e-09	0.632141	0.874	0.631	2.13137e-06
ATP5F1C2	1.3621e-09	0.541861	1	0.971	2.67652e-06
PRDX51	1.75857e-09	0.564261	0.966	0.84	3.4556e-06
NDUFB6	2.26759e-09	0.458093	0.989	0.898	4.45581e-06
PGM11	2.35906e-09	0.633701	0.943	0.65	4.63556e-06
GLP1R1	2.68611e-09	1.09208	0.402	0.117	5.2782e-06
YWHAE	3.67039e-09	0.289288	1	0.981	7.21232e-06
MAB21L2	4.35112e-09	0.883053	0.333	0.073	8.54996e-06
RPF11	4.49526e-09	0.473451	0.989	0.845	8.83319e-06
GLO11	4.62452e-09	0.514232	0.931	0.786	9.08719e-06
FXYD62	6.59783e-09	0.837203	0.908	0.675	1.29647e-05
B4GAT11	6.92219e-09	0.750759	0.655	0.354	1.36021e-05
PRDX2	7.60487e-09	0.49925	0.966	0.869	1.49436e-05
ETV1	9.92176e-09	0.799306	0.77	0.495	1.94962e-05
BEX11	1.00077e-08	0.716733	0.874	0.636	1.9665e-05
GYG1	1.02213e-08	0.572402	0.931	0.786	2.00849e-05
IDH3B1	1.25695e-08	0.620696	0.977	0.825	2.46991e-05
TMEM106B1	1.27203e-08	0.672769	0.885	0.592	2.49955e-05
SPAG71	2.13462e-08	0.561152	0.897	0.718	4.19453e-05
LOC1021174331	2.15111e-08	0.653203	0.966	0.806	4.22694e-05
ACAA21	2.24608e-08	0.656752	0.862	0.67	4.41355e-05
VDAC11	2.89451e-08	0.5589	0.966	0.791	5.68771e-05
SMARCD3	3.90745e-08	0.638115	0.851	0.612	7.67813e-05
DECR11	3.94187e-08	0.490028	0.92	0.743	7.74577e-05
PARK7	4.08724e-08	0.426697	0.954	0.888	8.03143e-05
MDH21	4.7869e-08	0.628315	0.989	0.893	9.40625e-05
LPL1	5.01888e-08	0.897511	0.874	0.646	9.86209e-05
HSPB11	1.18201e-07	0.501507	1	1	0.000232265
ACAT1	1.42354e-07	0.574626	0.862	0.66	0.000279725
NDUFS11	1.84289e-07	0.626543	0.874	0.665	0.000362127
MPC11	1.8473e-07	0.58587	1	0.903	0.000362994
NDUFV11	2.16104e-07	0.557107	0.931	0.811	0.000424645
PLPP7	2.71497e-07	0.431844	0.586	0.316	0.000533491
AES	2.91666e-07	0.414738	0.966	0.825	0.000573123
SKP1	2.9634e-07	0.287879	1	0.966	0.000582309
SNU131	2.98258e-07	0.432349	0.966	0.908	0.000586077
PPP1R1A	3.85838e-07	0.518051	0.667	0.388	0.000758172
AKR1B11	3.87255e-07	0.570446	0.92	0.733	0.000760956
SIRPA	5.75241e-07	0.502547	0.667	0.359	0.00113035
TUSC31	5.81697e-07	0.579793	0.759	0.505	0.00114304
GSTT21	6.3644e-07	0.734877	0.713	0.534	0.0012506
DLD	7.1199e-07	0.427711	0.977	0.893	0.00139906
GSTM21	7.20947e-07	0.540842	0.954	0.757	0.00141666
PPP2R1A	7.37975e-07	0.353035	0.977	0.879	0.00145012
TOMM221	9.15447e-07	0.426643	0.816	0.66	0.00179885
NUTF21	9.27738e-07	0.397227	0.92	0.801	0.001823
NUDT41	9.79854e-07	0.511722	0.931	0.845	0.00192541
RUNX1T11	9.91259e-07	0.457211	0.828	0.607	0.00194782
FKBP31	1.01343e-06	0.511575	0.908	0.684	0.0019914
MMADHC1	1.02685e-06	0.409846	0.943	0.733	0.00201776
SAMM50	1.16483e-06	0.401233	0.885	0.621	0.0022889
ECSIT1	1.78182e-06	0.505061	0.851	0.728	0.00350127
ACYP2	1.7908e-06	0.41891	0.874	0.704	0.00351892
CAPZA21	1.94743e-06	0.398553	0.989	0.917	0.00382669
MFN21	2.11657e-06	0.336582	0.943	0.835	0.00415905
LOC1021260031	2.15706e-06	0.476341	0.931	0.85	0.00423862
PRKN1	2.19351e-06	0.785174	0.609	0.364	0.00431024
SNRPN1	2.33735e-06	0.352429	1	0.913	0.00459289
UBA31	2.55947e-06	0.585639	0.885	0.767	0.00502936
PDHX1	3.00054e-06	0.617561	0.724	0.481	0.00589606
QDPR	3.0285e-06	0.55265	0.782	0.553	0.00595101
PGAM11	3.31796e-06	0.481022	0.966	0.864	0.00651978
DUSP261	3.41685e-06	0.714261	0.517	0.262	0.00671411
PDHA1	3.46064e-06	0.472587	0.862	0.748	0.00680016
MRFAP1	5.47239e-06	0.353215	0.989	0.893	0.0107532
GATM1	6.29613e-06	0.568886	0.954	0.82	0.0123719
NDUFS6	6.53666e-06	0.374182	0.966	0.85	0.0128445
MAPRE3	7.1173e-06	0.540049	0.586	0.335	0.0139855
MEMO11	8.67201e-06	0.749026	0.793	0.592	0.0170405
GSTK11	9.09649e-06	0.551989	0.931	0.903	0.0178746
YWHAH	9.721e-06	0.312507	1	0.898	0.0191018
UBXN6	1.09975e-05	0.390707	0.77	0.534	0.0216101
HAGH	1.12221e-05	0.572926	0.77	0.655	0.0220515
PRDX3	1.15893e-05	0.331267	0.977	0.927	0.022773
PEX191	1.20251e-05	0.27054	0.851	0.704	0.0236293
FH	1.25142e-05	0.465855	0.793	0.631	0.0245905
TOMM70	1.28079e-05	0.55968	0.77	0.607	0.0251676
IDH21	1.34614e-05	0.633615	0.977	0.903	0.0264517
NDUFA21	1.35045e-05	0.367532	0.966	0.83	0.0265364
DNAJB41	1.39268e-05	0.394037	0.954	0.845	0.0273662
NDUFA7	1.45152e-05	0.371268	0.92	0.791	0.0285223
PTGES2	1.47199e-05	0.368609	0.632	0.408	0.0289247
DYRK3	1.66904e-05	0.468617	0.598	0.34	0.0327967
SYCP3	1.90957e-05	0.274444	0.506	0.286	0.0375231
UBB1	2.73355e-05	0.250494	1	0.99	0.0537142
HIBCH	2.91533e-05	0.459785	0.816	0.587	0.0572863
SUB11	3.25982e-05	0.296392	0.954	0.922	0.0640555
CDC42EP3	3.53838e-05	0.517289	0.862	0.675	0.0695292
SDHB1	3.81294e-05	0.420102	0.897	0.738	0.0749243
POLD2	4.4765e-05	0.268971	0.862	0.704	0.0879633
PTCD21	4.67906e-05	0.585802	0.54	0.34	0.0919435
PNKD	4.84089e-05	0.319682	0.874	0.714	0.0951234
BCO21	6.13285e-05	0.614488	0.494	0.306	0.120511
NDUFC2	6.26689e-05	0.360849	0.977	0.893	0.123144
PINK1	7.77034e-05	0.389423	0.92	0.84	0.152687
PSMC5	7.88299e-05	0.320276	0.966	0.864	0.154901
PON21	8.54291e-05	0.565862	0.747	0.558	0.167868
ECHS11	9.60445e-05	0.487104	0.862	0.786	0.188727
CISD2	9.75845e-05	0.36607	0.782	0.636	0.191754
LOC101866390	0.000123382	0.301852	0.586	0.364	0.242446
SUCLA2	0.000124957	0.420182	0.816	0.597	0.24554
SPATA24	0.000129885	0.329392	0.345	0.16	0.255225
ATXN10	0.00014141	0.482434	0.851	0.675	0.277871
PCCB	0.000146716	0.339758	0.77	0.597	0.288297
MOAP11	0.000151486	0.849802	0.448	0.277	0.29767
OSER11	0.000153825	0.555095	0.713	0.471	0.302267
NAE1	0.000154168	0.467556	0.77	0.573	0.30294
REEP51	0.00015534	0.333732	0.966	0.869	0.305243
TMEM1001	0.000160708	0.738844	0.655	0.476	0.315792
PPA2	0.000177258	0.310764	0.885	0.709	0.348313
KYAT31	0.000180989	0.519119	0.713	0.524	0.355643
COPS41	0.000184543	0.394177	0.69	0.476	0.362628
HSD17B8	0.000186462	0.342757	0.816	0.704	0.366398
GABARAPL1	0.000187361	0.368229	0.977	0.888	0.368164
EMC7	0.000193674	0.389396	0.736	0.612	0.38057
DMAC2	0.00019496	0.314997	0.897	0.772	0.383097
MTPN	0.000204586	0.38461	0.897	0.757	0.402012
ARMCX1	0.000225998	0.318623	0.816	0.65	0.444086
ACSL61	0.000236146	0.450451	0.402	0.214	0.464026
EIF4H1	0.000237787	0.321229	0.943	0.864	0.467252
UBE2B	0.000249729	0.26053	0.966	0.864	0.490718
GPS1	0.000251144	0.313437	0.77	0.587	0.493499
RBBP7	0.000263375	0.307853	0.908	0.757	0.517533
ATP6V0E2	0.000279359	0.332244	0.793	0.602	0.548941
BRCA11	0.000291581	0.625797	0.425	0.248	0.572957
TUBA81	0.000299462	0.620882	0.621	0.476	0.588442
SERINC5	0.00039496	0.305662	0.736	0.568	0.776096
HDHD5	0.000418313	0.397573	0.46	0.277	0.821984
CCT4	0.000482059	0.373238	0.874	0.767	0.947245
CIAPIN1	0.000528428	0.416668	0.575	0.379	1
BCHE	0.000579402	0.338899	0.46	0.257	1
CYP2D17	0.00060133	0.409515	0.598	0.422	1
LOC102130747	0.00065702	0.402105	0.701	0.558	1
RNF8	0.000696415	0.29171	0.563	0.383	1
PPP2CA	0.000698417	0.263301	0.966	0.908	1
DNAJB2	0.00073478	0.442559	0.609	0.432	1
BTRC	0.000789205	0.496498	0.667	0.442	1
FBXO3	0.00079531	0.447139	0.736	0.573	1
GATB	0.000809969	0.289521	0.586	0.369	1
TMX4	0.000810931	0.376913	0.816	0.689	1
DCXR	0.000825955	0.28343	0.828	0.67	1
LOC1021467641	0.000837254	0.539349	0.586	0.447	1
NUCKS11	0.000867844	0.268478	0.989	0.922	1
ETFB	0.000895793	0.366614	0.966	0.883	1
COMMD101	0.000997603	0.366161	0.609	0.447	1
PMPCB	0.00108798	0.425242	0.747	0.626	1
DNAJC281	0.00120954	0.436165	0.46	0.291	1
SIAE	0.00132068	0.441397	0.552	0.408	1
FXN	0.00134419	0.326849	0.621	0.432	1
SARS2	0.00143058	0.419725	0.448	0.282	1
TTPAL1	0.00146574	0.455396	0.46	0.301	1
TOMM40L	0.00150159	0.402884	0.494	0.32	1
PSMB5	0.00150376	0.327303	0.828	0.743	1
VAPA	0.00154359	0.252626	0.966	0.893	1
ZNF330	0.00189341	0.444563	0.678	0.553	1
NUDT16L1	0.00192311	0.250306	0.644	0.466	1
SESN1	0.0021699	0.552164	0.621	0.51	1
LYSMD1	0.00234902	0.361276	0.563	0.427	1
LOC1021327941	0.00238408	0.532915	0.586	0.461	1
NOVA11	0.00241208	0.536258	0.287	0.15	1
STX7	0.00282601	0.393911	0.816	0.66	1
NUDT9	0.00317271	0.300282	0.759	0.641	1
RGN	0.0032124	0.297739	0.322	0.175	1
UBE2N	0.00347777	0.283276	0.931	0.772	1
THRB	0.00372194	0.531016	0.609	0.466	1
MPP6	0.00376377	0.258275	0.31	0.175	1
RTCA1	0.00414069	0.462607	0.494	0.354	1
HSD17B121	0.00417052	0.413553	0.667	0.524	1
GORASP21	0.0045611	0.35438	0.724	0.621	1
FAM220A	0.00467213	0.255492	0.54	0.403	1
C1H1orf431	0.0049322	0.384643	0.793	0.733	1
MFSD11	0.00513757	0.311158	0.575	0.427	1
PPP5C	0.00546596	0.281143	0.839	0.689	1
NAPB	0.00564882	0.394136	0.529	0.345	1
CCT81	0.00584057	0.256514	0.816	0.68	1
UBAC2	0.00602705	0.317434	0.609	0.447	1
MRPS18B1	0.00609826	0.391453	0.782	0.636	1
PLCD4	0.0061075	0.325764	0.517	0.359	1
URM1	0.0062653	0.30712	0.621	0.505	1
PSMC4	0.00647638	0.303243	0.793	0.684	1
RNF146	0.00661647	0.295263	0.724	0.587	1
HMGCL	0.00682496	0.265883	0.506	0.369	1
ASAH1	0.0070902	0.268201	0.828	0.733	1
STOX2	0.00727162	0.275188	0.575	0.451	1
ZDHHC131	0.00731216	0.300575	0.46	0.33	1
RASSF81	0.00734725	0.420783	0.402	0.272	1
SLC30A1	0.00754055	0.25163	0.586	0.447	1
ZFAND61	0.00795901	0.289934	0.874	0.791	1
PITHD1	0.00859796	0.322064	0.701	0.578	1
M6PR	0.00869203	0.367118	0.621	0.505	1
FARSB1	0.00909973	0.267886	0.77	0.602	1
PRXL2A1	0.00942872	0.276026	0.736	0.612	1
NDUFAF4	0.00945969	0.349034	0.713	0.612	1
