# Supplementary material for: Cellular and molecular landscape of mammalian sinoatrial node revealed by single-cell RNA sequencing
Source: Nat Commun. 2021 Jan 12;12:287. doi: 10.1038/s41467-020-20448-x (PMC7804277; doi:10.1038/s41467-020-20448-x)
Supplement: Supplementary file 9 — Supplementary Data 7 [file 41467_2020_20448_MOESM9_ESM.xlsx]

## Sheet: Mouse
Primer_name	Primer_sequence
m-GAPDH-F	AGGTCGGTGTGAACGGATTTG
m-GAPDH-R	TGTAGACCATGTAGTTGAGGTCA
m-Ryr3-F	ATCGCTGAACTCCTGGGTTTG
m-Ryr3-R	TTCATGTCGATGGAACTTAGCC
m-Apold1-F	GCTGCCTGGAGTTCTTCTGT
m-Apold1-R	CACGTCTGGGGATGAGGAA
m-Dlgap1-F	ATGAAAGGGTTATCGGGTAGC
m-Dlgap1-R	GCTGGGTGTAGTAGGGATGGT
m-Unc80-F	CCTGAGGTCTCCGGCTTTACT
m-Unc80-R	TTGGGTGATTCACAGGTCTGA
m-Vsnl1-F	GTGACGGCAAGATCACCCG
m-Vsnl1-R	AGGCCATCCTCATTCATTTTCAT
m-Col1a1-F	GCTCCTCTTAGGGGCCACT
m-Col1a1-R	CCACGTCTCACCATTGGGG
m-Hcn4-F	CTTCTGCTGTGTCACTGGGAT
m-Hcn4-R	GAGGGCGTAGGAATACTGCTT
m-Scn5a-F	GAATGTCCTCCTCGTCTGCC
m-Scn5a-R	GTCCCCTTCGGTCTGGTTG
m-Cacna1c-F	GACAGGGCCACATGAGACT
m-Cacna1c-R	GCCCGAATCATTGTGGCTTC
m-Cacna1d-F	CAAGCCCAAGGGGTATTTTAG
m-Cacna1d-R	AAGTTTCACCAACCGCATCA
m-Cacna1i-F	CCCCACCATCATCCGTATCA
m-Cacna1i-R	AGAGCCTGTACCACTGTGTC
m-Kcna4-F	GCAGATTGCTGAATGACACCTCG
m-Kcna4-R	GGACAAGCAAAGCATCGAACCAC
m-Kcnh2-F	AATTTCCGTACCACCTATGT
m-Kcnh2-R	CCATGTCAATGAGAAACCAG
m-Kcnj3-F	CAGTTCGAGGTTGTCGTCATCC
m-Kcnj3-R	CCCAAAGCACTTCGTCCTCTGT
m-Kcnj5-F	GGAGATGTCTCGTGCTCAACTG
m-Kcnj5-R	CCAGAGCACCTCTGTATCCATG
m-Kcnj11-F	TGCGTCACAAGCATCCACTCCT
m-Kcnj11-R	GGACATTCCTCTGTCACCATGC
m-Serca2-F	GTGAAGTGCCATCAGTATGACGG
m-Serca2-R	GTGAGAGCAGTCTCGGTAGCTT
m-Ryr2-F	ACCTACTCCGAAGGCTGGTGTT
m-Ryr2-R	TTCTTCCGAGGCAGCACCAAAG
m-Ncx1-F	GACGGTGAGAATCTGGAACGA
m-Ncx1-R	TCCCCTGCGGTGAAGTTATG

## Sheet: Rat
Primer_name	Primer_sequence
r-GAPDH-F	GCCCAGCAAGGATACTGAGA
r-GAPDH-R	TGGTATTCGAGAGAAGGGAGG
r-Scn5a-F	AGCACGGCAACGGGCACTCA
r-Scn5a-R	TGGGCAAAGCGGTTCCAGCA
r-Cacna1c-F	TTATGGCCTTCAAACGTGGC
r-Cacna1c-R	CGAAGGCCCGAATCATTGTG
r-Cacna1d-F	CTGCGCAGGCAAAACAGCCA
r-Cacna1d-R	AGGCCTGCAACGGCCATGAT
r-Cacna1i-F	GACCAGCAGCCAGTGACGAA
r-Cacna1i-R	CACGACCACGCCCACAAACA
r-Kcna4-F	CAGCAGCAGGCTATGTCCTT
r-Kcna4-R	TTCACGCATGCTGGCTCTTA
r-Kcnj3-F	GACGGAAAACTCACTCTCAT
r-Kcnj3-R	TCGATGGAAGTTTTGTGCTA
r-Kcnj5-F	CATTACTTGGCTATTCTTTG
r-Kcnj5-R	ACTAAGGTTTTCAACACAA
r-Kcnj11-F	TAGAAACCACAGGCATTA
r-Kcnj11-R	GGAGTAGTCCACAGAATAG
r-Kcnh2-F	CTGAAGGAGACTGAAGATGG
r-Kcnh2-R	GTGGTGCGGAAATTGATAAG
r-Hcn4-F	ATTCTTCCTCATTGACTTG
r-Hcn4-R	CTTTTCAGGTACTTCATCTT
r-Serca2-F	TTCGTTTTGGCTTGGTTCG
r-Serca2-R	CCTTGCCCATTTCAGGTTCA
r-Ryr2-F	TCCCCTCAAACCACGAACA
r-Ryr2-R	GGCATACTCAGGCGGTAAAAC
r-Ncx1-F	TTTGCCTTCGTCCCACCTAC
r-Ncx1-R	GGCAAATGTGTCTGGCACTG
r-Vsnl1-F	AGATTCACCCGAGCGTGTTG
r-Vsnl1-R	CTTCTGGGGCCAGTTTGCTA

## Sheet: Rabbit
Primer_name	Primer_sequence
Rb-GAPDH-F	GAATCCACTGGCGTCTTCAC
Rb-GAPDH-R	CGTTGCTGACAATCTTGAGAGA
Rb-HCN4-F	TCAAGGACGAGAACACCACG
Rb-HCN4-R	CACGAACCAGCTCTTCAGGT
Rb-HCN1-F	GCGATCGCTCCCATCAGTTA
Rb-HCN1-R	GAGTGCAGGTTGCTGTGAGAC
Rb-VSNL1-F	GGCCTTCAACATGTACGACC
Rb-VSNL1-R	TCACAGTGCCCACCATTTTG
Rb-CASQ2-F	CGGACGACTTTCCTCTGCTT
Rb-CASQ2-R	CATCCAGACACTGTCAGCGT
Rb-TRDN-F	GTCAGCAGTTGCCGTTGTTAT
Rb-TRDN-R	CCAATCCGTGGTTTCCTCC
Rb-AGTR1-F	GAACAGCTTGGCGGTGATT
Rb-AGTR1-R	CCCAGAGTGGCAAAGTCAGT
Rb-CXADR-F	TCCAACTCTCCCACCTGCTA
Rb-CXADR-R	ATGGACCCATCCTTGCTCTG
