# Supplementary material for: Cellular and molecular landscape of mammalian sinoatrial node revealed by single-cell RNA sequencing
Source: Nat Commun. 2021 Jan 12;12:287. doi: 10.1038/s41467-020-20448-x (PMC7804277; doi:10.1038/s41467-020-20448-x)
Supplement: Supplementary file 11 — Source Data [file 41467_2020_20448_MOESM11_ESM.xlsx]

## Sheet: Figure 1e
Cluster 1
Category	Term	Count	%	PValue	Genes	List Total	Pop Hits	Pop Total	Fold Enrichment	Bonferroni	Benjamini	FDR
GOTERM_BP_DIRECT	GO:0002027~regulation of heart rate	6	0.0137507	0.000119531	AGT, CACNA1G, RYR2, MYH7, MYH6, SCN5A	247	36	18082	12.2011	0.164351	0.0221933	0.198452
GOTERM_BP_DIRECT	GO:0086046~membrane depolarization during SA node cell action potential	3	0.00687537	0.00054806	CACNA1G, SCN5A, CACNA1D	247	3	18082	73.2065	0.561069	0.0721226	0.906882
GOTERM_BP_DIRECT	GO:0014898~cardiac muscle hypertrophy in response to stress	4	0.00916716	0.00174505	TCAP, MYH7, MYH6, NPPA	247	18	18082	16.2681	0.927441	0.142998	2.86075
GOTERM_BP_DIRECT	GO:0046034~ATP metabolic process	5	0.011459	0.00207997	ATP1B1, MYH7, ATP5G1, MYH6, ATP5J	247	40	18082	9.15081	0.956167	0.144756	3.40092
GOTERM_BP_DIRECT	GO:0034765~regulation of ion transmembrane transport	8	0.0183343	0.00250998	CLCN1, CACNA1H, CACNA1C, KCNJ11, KCNJ3, SCN5A, CACNA1D, CACNA2D2	247	135	18082	4.33816	0.977057	0.16452	4.09033
Cluster 2
Category	Term	Count	%	PValue	Genes	List Total	Pop Hits	Pop Total	Fold Enrichment	Bonferroni	Benjamini	FDR
GOTERM_BP_DIRECT	GO:0007155~cell adhesion	46	0.0579119	8.80597e-13	ITGAL, TLN1, CADM1, CADM2, ITGB4, NEDD9, POSTN, CD24A, PXN, CTNNB1, CD47, LGALS3BP, WISP2, CD93, TTYH1, TGFBI, RHOB, COL8A1, ADAM9, ICAM1, ADAM23, ICAM2, ITGA4, COL16A1, PCDH17, TINAGL1, KITL, JUP, NCAM1, AMIGO2, LYVE1, LAMA4, CD36, COL14A1, ITGA6, LAMA5, FBLN5, CD33, LSAMP, ITGA8, CYFIP2, ADAM17, RELN, MFAP4, ENG, CHL1	497	485	18082	3.45069	2.70529e-09	2.70529e-09	1.58992e-09
GOTERM_BP_DIRECT	GO:0043410~positive regulation of MAPK cascade	14	0.0176254	5.35096e-06	DAB2IP, IGF1, IGHM, TIMP2, PRKCD, KDR, CTNNB1, CD36, TNFRSF11A, C1QTNF1, NTRK2, BANK1, IGFBP3, F2R	497	104	18082	4.89762	0.0163038	0.00136891	0.00966034
GOTERM_BP_DIRECT	GO:0007179~transforming growth factor beta receptor signaling pathway	12	0.0151075	5.94507e-06	TRP53, ACVRL1, JUN, MAP3K1, SMAD6, CREB1, CLDN5, SMAD2, ENG, HPGD, PXN, ADAM9	497	75	18082	5.82117	0.0180976	0.00140388	0.0107329
GOTERM_BP_DIRECT	GO:0007229~integrin-mediated signaling pathway	13	0.0163664	8.81558e-06	ITGAL, PLP1, VAV3, ITGB4, ITGA4, PXN, CD47, ITGA6, LAMA5, ITGA8, ADAM17, TYROBP, ADAM9	497	93	18082	5.0857	0.0267182	0.00180381	0.0159147
GOTERM_BP_DIRECT	GO:0006816~calcium ion transport	13	0.0163664	0.000515369	SRI, RAMP2, CAV1, TRPC3, TRPV2, STIM1, ITPR3, GJA4, PRKCB, ATP2A3, PKD2, PKD1, CALCRL	497	141	18082	3.3544	0.794769	0.0370033	0.926384
Cluster 3
Category	Term	Count	%	PValue	Genes	List Total	Pop Hits	Pop Total	Fold Enrichment	Bonferroni	Benjamini	FDR
GOTERM_BP_DIRECT	GO:0030198~extracellular matrix organization	17	0.0363512	1.80008e-11	ADAMTSL2, ADAMTSL4, ELN, HSPG2, OLFML2A, POSTN, NID2, COL5A3, ABI3BP, LAMA2, SMOC2, LAMA4, CRISPLD2, ITGA8, FBLN5, TGFBI, PDGFRA	276	114	18082	9.76971	3.49036e-08	3.49036e-08	3.08372e-08
GOTERM_BP_DIRECT	GO:0007160~cell-matrix adhesion	9	0.0192448	2.414e-05	TIAM1, ITGA8, COL3A1, ITGA11, NID2, ITGB3, ADAMTS12, COL5A3, ADAM9	276	78	18082	7.55936	0.0457294	0.00424623	0.0413462
GOTERM_BP_DIRECT	GO:0007229~integrin-mediated signaling pathway	9	0.0192448	8.61693e-05	CD47, VAV3, GAB2, ITGA8, COL3A1, ITGA11, ADAM17, ITGB3, ADAM9	276	93	18082	6.34011	0.153876	0.00978064	0.147514
GOTERM_BP_DIRECT	GO:0007568~aging	11	0.0235214	0.000324693	NOX4, LRP1, LITAF, ADM, SERPINF1, APOE, JUN, COL3A1, TGFB3, SERPING1, TIMP2	276	173	18082	4.16566	0.467239	0.0230517	0.554778
GOTERM_BP_DIRECT	GO:0030819~positive regulation of cAMP biosynthetic process	5	0.0106915	0.00648297	ECE1, ADCY7, ADM, ADCYAP1R1, AKAP12	276	49	18082	6.68515	0.999997	0.173935	10.5438
Cluster 4
Category	Term	Count	%	PValue	Genes	List Total	Pop Hits	Pop Total	Fold Enrichment	Bonferroni	Benjamini	FDR
GOTERM_BP_DIRECT	GO:0086091~regulation of heart rate by cardiac conduction	6	0.0148787	2.08156e-05	PKP2, CACNA1G, SCN4B, HCN4, CACNA1C, CACNA1D	223	28	18082	17.3754	0.0310842	0.0310842	0.0346274
GOTERM_BP_DIRECT	GO:0034765~regulation of ion transmembrane transport	10	0.0247979	4.41897e-05	HCN1, STOM, KCND3, KCNB1, CACNA1H, SCN4B, CACNB4, HCN4, CACNA1C, CACNA1D	223	135	18082	6.00631	0.0648396	0.0220979	0.0734974
GOTERM_BP_DIRECT	GO:0086009~membrane repolarization	3	0.00743937	0.00400186	ATP1B1, KCND3, ATP1B2	223	8	18082	30.407	0.997719	0.21598	6.45398
GOTERM_BP_DIRECT	GO:0070588~calcium ion transmembrane transport	6	0.0148787	0.00457682	SLC24A2, CACNA1G, CACNA1H, CACNB4, CACNA1C, CACNA1D	223	88	18082	5.52854	0.99905	0.227204	7.3484
GOTERM_BP_DIRECT	GO:0042391~regulation of membrane potential	6	0.0148787	0.00689249	HCN1, XIRP1, CACNA1G, CACNA1H, CACNB4, HCN4	223	97	18082	5.01558	0.999972	0.272355	10.87

## Sheet: Figure 2a
Group	Hcn4_Relative Expression	Vsnl1_Relative Expression	Unc80_Relative Expression	Dlgap1_Relative Expression
SAN	1	1	1	1
SAN	1	1	1	1
SAN	1	1	1	1
SAN	1	1	1	1
LA	0.0156955	0.0459949	0.069035	0.97707
LA	0.0147714	0.0285854	0.0500552	0.55179
LA	0.0109942	0.0335328	0.0313477	0.275316
LA	0.00780219	0.0303437	0.0518308	0.941181
RA	0.19999	0.180876	0.180572	0.215265
RA	0.0344384	0.052129	0.0904986	0.183356
RA	0.131647	0.127648	0.225667	0.213736
RA	0.0657753	0.0969376	0.152932	0.456696
LV	0.0345849	0.000759059	0.0164922	0.0759138
LV	0.0319915	0.00196712	0.0361437	0.0161566
LV	0.0286082	0.00357789	0.083159	0.345159
LV	0.0331079	0.00105246	0.0709204	0.123568
RV	0.0529474	0.0016815	0.0442651	0.0602018
RV	0.0366466	0.00289316	0.101228	0.107988
RV	0.0332409	0.00214666	0.0901443	0.0743229
RV	0.0288826	0.00317245	0.264661	0.694414

## Sheet: Figure 3a
Group	Ryr3_Relative Expression	Apold1_Relative Expression	Col1a1_Relative Expression
SAN	1	1	1
SAN	1	1	1
SAN	1	1	1
LA	0.546	0.19779	0.821176
LA	0.252168	0.676549	0.733808
LA	0.125127	0.327659	1.04374
RA	1.39376	1.12776	1.5352
RA	0.686961	0.928311	0.809537
RA	0.693776	1.14463	1.32784
LV	0.0644687	0.109257	0.482347
LV	0.0379627	0.226959	0.211332
LV	0.154355	0.303546	0.195328
RV	0.0768376	0.158527	0.396745
RV	0.111868	0.111016	0.162398
RV	0.0817916	0.747043	0.13438

## Sheet: Figure 4b
Group	BPM
Control	58.6955
Control	34.7782
Control	40.8421
Control	50.914
Control	60.7308
Control	40.2413
Control	42.2993
Control	54.7218
Control	60.359
Control	41.5658
Control	44.0656
Control	56.5353
si-Vsnl1	31.2971
si-Vsnl1	26.6426
si-Vsnl1	25.8081
si-Vsnl1	27.5112
si-Vsnl1	25.7842
si-Vsnl1	32.1883
si-Vsnl1	27.1993
si-Vsnl1	24.5255
si-Vsnl1	26.686
si-Vsnl1	26.5718
si-Vsnl1	34.1971
si-Vsnl1	27.1468
si-Vsnl1	15.937
si-Vsnl1	26.2802
si-Vsnl1	26.3849

## Sheet: Figure 4d
Group	HR
AAV9-miRNAi−Control	557.41
AAV9-miRNAi−Control	577.36
AAV9-miRNAi−Control	594.41
AAV9-miRNAi−Control	574.95
AAV9−miRNAi-Vsnl1	490.08
AAV9−miRNAi-Vsnl1	478.97
AAV9−miRNAi-Vsnl1	565.73

## Sheet: Figure 5b
Red Module
Category	Term	Count	%	PValue	Genes	List Total	Pop Hits	Pop Total	Fold Enrichment	Bonferroni	Benjamini	FDR
GOTERM_BP_DIRECT	GO:0086091~regulation of heart rate by cardiac conduction	4	0.0307669	0.000192	CACNA1G, KCNH2, HCN4, CACNA1D	74	28	18082	34.9073	0.11345	0.058432	0.285342
GOTERM_BP_DIRECT	GO:0007188~adenylate cyclase-modulating G-protein coupled receptor signaling pathway	4	0.0307669	0.000345	GNAO1, RXFP1, GCGR, CACNA1D	74	34	18082	28.7472	0.194413	0.0695262	0.511691
GOTERM_BP_DIRECT	GO:0006811~ion transport	10	0.0769172	0.000554	HCN1, KCNJ5, ATP6V0E2, ATP1B2, CACNA1H, KCNH2, HCN4, CACNA1D, CACNA2D2, SLC22A1	74	584	18082	4.1841	0.293001	0.083031	0.819406
GOTERM_BP_DIRECT	GO:0042391~regulation of membrane potential	5	0.0384586	0.000638	HCN1, CACNA1G, CACNA1H, KCNH2, HCN4	74	97	18082	12.5954	0.329356	0.0767943	0.943571
GOTERM_BP_DIRECT	GO:0070588~calcium ion transmembrane transport	4	0.0307669	0.00541925	CACNA1G, CACNA1H, CACNA1D, CACNA2D2	74	88	18082	11.1069	0.966683	0.265998	7.75496
Brown Module
Category	Term	Count	%	PValue	Genes	List Total	Pop Hits	Pop Total	Fold Enrichment	Bonferroni	Benjamini	FDR
GOTERM_BP_DIRECT	GO:0051481~negative regulation of cytosolic calcium ion concentration	5	0.0162438	1.78769e-05	SLC8A1, GTF2I, RYR2, ATP1A2, KCNK3	175	17	18082	30.3899	0.0214689	0.0107927	0.0289387
GOTERM_BP_DIRECT	GO:0002027~regulation of heart rate	6	0.0194925	2.3062e-05	SLC8A1, DMD, RYR2, POPDC2, MYH7, CASQ2	175	36	18082	17.221	0.0276093	0.00928912	0.0373309
GOTERM_BP_DIRECT	GO:0060048~cardiac muscle contraction	6	0.0194925	9.54246e-05	SLC8A1, DMD, CAMK2D, RYR2, MYH7, CASQ2	175	48	18082	12.9157	0.109392	0.014377	0.154381
GOTERM_BP_DIRECT	GO:0030007~cellular potassium ion homeostasis	4	0.012995	0.00018076	ATP1B3, CAMK2D, ATP1A1, ATP1A2	175	12	18082	34.4419	0.197049	0.0240898	0.292249
GOTERM_BP_DIRECT	GO:0006883~cellular sodium ion homeostasis	4	0.012995	0.000885085	SLC8A1, ATP1B3, ATP1A1, ATP1A2	175	20	18082	20.6651	0.658691	0.0691569	1.42336

## Sheet: Figure 6e
Cluster 1
Category	Term	Count	%	PValue	Genes	List Total	Pop Hits	Pop Total	Fold Enrichment	Bonferroni	Benjamini	FDR
GOTERM_CC_DIRECT	GO:0031012~extracellular matrix	7	0.0775366	1.42154e-06	LGALS3, CLU, MGP, MMP14, COL8A1, MMP2, SOD3	60	76	12532	19.2377	0.000143565	7.17851e-05	0.00158076
GOTERM_CC_DIRECT	GO:0005578~proteinaceous extracellular matrix	6	0.0664599	0.000355465	OGN, BGN, LUM, COL1A2, DCN, MMP2	60	130	12532	9.64	0.0352712	0.0089369	0.394571
GOTERM_MF_DIRECT	GO:0005509~calcium ion binding	10	0.110767	0.000405522	S100A6, PLA2G4A, S100B, RYR3, ANXA1, S100A11, MGP, S100A10, MAN1A1, MMP14	53	449	10144	4.26272	0.036628	0.036628	0.442136
GOTERM_BP_DIRECT	GO:0030574~collagen catabolic process	3	0.03323	0.00231343	CTSK, MMP14, MMP2	57	13	9991	40.4494	0.713695	0.268512	3.31517
GOTERM_CC_DIRECT	GO:0009986~cell surface	6	0.0664599	0.00894794	RLA-DR-ALPHA, LPL, CD38, BGN, CLU, ADIPOQ	60	272	12532	4.60735	0.596593	0.166033	9.51175
Cluster 2
Category	Term	Count	%	PValue	Genes	List Total	Pop Hits	Pop Total	Fold Enrichment	Bonferroni	Benjamini	FDR
GOTERM_CC_DIRECT	GO:0033017~sarcoplasmic reticulum membrane	6	0.0299835	7.92948e-07	TRDN, ATP2A2, PLN, RYR2, JPH1, ART1	115	20	12532	32.6922	0.000119728	3.99109e-05	0.000947995
GOTERM_MF_DIRECT	GO:0051117~ATPase binding	3	0.0149918	0.0014914	ATP1B1, PLN, ATP1A1	104	6	10144	48.7692	0.241275	0.128951	1.82986
GOTERM_BP_DIRECT	GO:0086091~regulation of heart rate by cardiac conduction	4	0.019989	0.00201828	CACNB2, HCN4, CACNA1C, KCNH2	103	25	9991	15.52	0.741694	0.1266	2.98348
GOTERM_MF_DIRECT	GO:0005249~voltage-gated potassium channel activity	4	0.019989	0.00819386	HCN1, KCNAB1, HCN4, KCNH2	104	41	10144	9.51595	0.781749	0.397923	9.67962
GOTERM_CC_DIRECT	GO:0005891~voltage-gated calcium channel complex	3	0.0149918	0.00905697	CACNB1, CACNB2, CACNA1C	115	16	12532	20.4326	0.746865	0.0875198	10.3066
Cluster 3
Category	Term	Count	%	PValue	Genes	List Total	Pop Hits	Pop Total	Fold Enrichment	Bonferroni	Benjamini	FDR
GOTERM_MF_DIRECT	GO:0004888~transmembrane signaling receptor activity	6	0.0320753	1.06817e-05	THBD, TLR2, TLR3, TLR4, FAS, SELE	96	32	10144	19.8125	0.00181426	0.00181426	0.0130308
GOTERM_BP_DIRECT	GO:0007155~cell adhesion	8	0.042767	0.000127413	VWF, SELP, OLR1, PODXL, ZAN, KITLG, SELE, SPP1	109	104	9991	7.05081	0.11739	0.0176807	0.200601
GOTERM_CC_DIRECT	GO:0005901~caveola	5	0.0267294	0.000255639	CAV2, CAV1, TGFBR2, NOS3, SELE	120	33	12532	15.8232	0.0390999	0.00992165	0.306913
GOTERM_BP_DIRECT	GO:0051770~positive regulation of nitric-oxide synthase biosynthetic process	3	0.0160376	0.00113342	CCL2, TLR4, KDR	109	5	9991	54.9963	0.670896	0.0819385	1.7713
GOTERM_BP_DIRECT	GO:0035584~calcium-mediated signaling using intracellular calcium source	3	0.0160376	0.00492323	VCAM1, SELP, KDR	109	10	9991	27.4982	0.992067	0.189651	7.48292

## Sheet: Figure S4
	CT(Hcn4)	CT(GAPDH)	CT(Vsnl1)	CT(GAPDH)	CT(Dlgap1)	CT(GAPDH)	CT(Unc80)	CT(GAPDH)
WT-1-SAN	21.144	16.273	21.4956	16.273	25.02	16.273	28.8401	16.273
WT-2-SAN	20.0088	15.4199	20.662	15.4199	24.5988	15.4199	27.9889	15.4199
WT-3-SAN	20.4283	15.8946	21.1251	15.8946	24.8076	15.8946	28.4218	15.8946
WT-4-SAN	20.5208	15.7204	20.716	15.7204	24.9527	15.7204	28.514	15.7204

## Sheet: Figure S6
Ryr3		Apod1		Col1a1
Ryr3_Group	Ryr3_BPM	Apod1_Group	Apold1_BPM	Col1a1_Group	Col1a1_BPM
Control	38.3628	Control	38.3628	Control	58.6955
Control	33.7625	Control	33.7625	Control	34.7782
Control	34.4635	Control	34.4635	Control	40.8421
Control	57.202	Control	57.202	Control	50.914
Control	38.6963	Control	38.6963	Control	60.7308
Control	36.6861	Control	36.6861	Control	40.2413
Control	38.3774	Control	38.3774	Control	42.2993
Control	57.6065	Control	57.6065	Control	54.7218
Control	43.5566	Control	43.5566	Control	60.359
Control	38.4808	Control	38.4808	Control	41.5658
Control	39.2035	Control	39.2035	Control	44.0656
Control	56.4296	Control	56.4296	Control	56.5353
si-Ryr3	36.7801	si-Apold1	38.9283	si-Col1a1	47.1881
si-Ryr3	37.1172	si-Apold1	28.8328	si-Col1a1	58.415
si-Ryr3	31.1923	si-Apold1	31.7646	si-Col1a1	37.1055
si-Ryr3	32.8137	si-Apold1	54.8889	si-Col1a1	36.6183
si-Ryr3	37.7169	si-Apold1	37.2681	si-Col1a1	58.7889
si-Ryr3	39.5195	si-Apold1	41.2651	si-Col1a1	62.5549
si-Ryr3	48.2002	si-Apold1	31.9047	si-Col1a1	63.5338
si-Ryr3	33.5409	si-Apold1	33.6184	si-Col1a1	38.7845
si-Ryr3	34.675	si-Apold1	56.2754	si-Col1a1	37.9532
si-Ryr3	42.9289	si-Apold1	57.24	si-Col1a1	64.8863
si-Ryr3	57.5234	si-Apold1	44.1266	si-Col1a1	50.2985
si-Ryr3	46.9497	si-Apold1	35.0762	si-Col1a1	67.2736
si-Ryr3	34.8536	si-Apold1	35.9047	si-Col1a1	39.4984
si-Ryr3	36.2495	si-Apold1	57.7928	si-Col1a1	39.8991
si-Ryr3	45.8546	si-Apold1	57.3751	si-Col1a1	65.3776

## Sheet: Figure S7a
	Vsnl1_Relative Expression	Scn5a_Relative Expression	Cacna1c_Relative Expression	Cacna1d_Relative Expression	Cacna1i_Relative Expression	Kcna4_Relative Expression	Kcnh2_Relative Expression	Kcnj3_Relative Expression	Kcnj5_Relative Expression	Kcnj11_Relative Expression	Hcn4_Relative Expression	Serca2a_Relative Expression	Ryr2_Relative Expression	Ncx1_Relative Expression
Control	0.973771	0.963123	0.799358	0.973227	0.939175	1.06735	0.822173	0.943684	0.968994	1.00692	1.29953	0.917896	0.990939	0.986865
Control	1.01555	1.10571	1.12439	1.02417	1.12226	1.1198	1.18957	1.11879	1.08631	1.15551	1.13304	1.10617	1.09585	1.05897
Control	1.01121	0.939028	1.11261	1.00326	0.948772	0.836667	1.02246	0.947163	0.95	0.859468	0.679157	0.984884	0.920874	0.956887
si-Vsnl1	0.304954	1.09835	1.04388	1.24867	0.757685	1.09848	1.34222	1.18728	1.22476	0.75757	1.92747	0.628663	0.813753	1.18294
si-Vsnl1	0.265834	0.943612	1.16609	1.15709	0.775763	1.1124	1.45549	1.16597	1.18305	0.761304	1.40456	0.591357	0.813102	0.99375
si-Vsnl1	0.229679	0.5812	0.733709	0.839246	0.634258	0.803296	1.10429	0.978224	0.773855	0.387866	0.736403	0.445803	0.579029	0.713176

[truncated: 5 more sheets: Figure S7b, Figure S8, Figure S10d, Figure S12, Figure S13]
